# Supplementary material for: Ultrasound-Treated Sweet Potato Peel Enhances Nutritional Quality and Antioxidant Potential of Gluten-Free Brownies: A Metabolomics and Cell-Based Approach
Source: Antioxidants (Basel). 2026 Jun 15;15(6):753. doi: 10.3390/antiox15060753 (PMC13295377; doi:10.3390/antiox15060753)
Supplement: Supplementary file 1 [file antioxidants-15-00753-s001.zip]

Archive with 1 entries (1 files):
- antioxidants-4345508-supplementary.xlsx
