# Supplementary material for: Ultrasound-Treated Sweet Potato Peel Enhances Nutritional Quality and Antioxidant Potential of Gluten-Free Brownies: A Metabolomics and Cell-Based Approach
Source: Antioxidants (Basel). 2026 Jun 15;15(6):753. doi: 10.3390/antiox15060753 (PMC13295377; doi:10.3390/antiox15060753)
Supplement: Supplementary file 1 [file antioxidants-15-00753-s001.zip › antioxidants-4345508-supplementary.xlsx]

## Sheet: Supplementary table Index
Supplementary Tables Caption
Supplementary Table S1. Dataset of putatively annotated compounds of raw and digested gluten-free brownies and sweet potato by-products after untargeted UHPLC-QTOF-HRMS analysis.
Supplementary Table S2. Discriminant accumulated metabolites (DAMs) (log2(FC) ≥ ± 2 and p < 0.05) of sweet potato by-products from volcano analysis in relation to SP.
Supplementary Table S3. ChemRICH results based on discriminant metabolites (log2(FC) ≥ ± 2 and p < 0.05) of sweet potato by-products.
Supplementary Table S4. Physicochemical characteristics of gluten-free brownies.
Supplementary Table S5. Discriminant accumulated metabolites (DAMs) (log2(FC) ≥ ± 2 and p < 0.05) of gluten-free brownies from volcano analysis in relation to BC.
Supplementary Table S6. ChemRICH results based on discriminant metabolites (log2(FC) ≥ ± 2 and p < 0.05) of gluten-free brownies.																	Todos
Supplementary Table S7. Discriminant accumulated metabolites (DAMs) (log2(FC) ≥ ± 2 and p < 0.05) of digested gluten-free brownies from volcano analysis in relation to digested BC.
Supplementary Table S8. ChemRICH results based on discriminant metabolites (log2(FC) ≥ ± 2 and p < 0.05) of gluten-free brownies after in vitro digestion.																	Extractos
Supplementary Table S9. Semi-quantification of phenolic compounds and antioxidant activities of sweet potato by-products.
Supplementary Table S10. Metabolites derived from rCCA raw and digested metabolomes of gluten-free brownies (cut-off: 0.7).
Supplementary Table S11. Pearson correlation coefficients (cut-off = 0.78) on the rCCA-mediated integration of raw and digested metabolites of gluten-free brownies.																	Salchiochas
Supplementary Table S12. Sensory analysis of gluten-free brownies.

## Sheet: ST1
Average Rt(min)	Average Mz	Metabolite name	Adduct type	Reference m/z	Formula	Ontology	INCHIKEY	SMILES	Total score	S/N average	MS1 isotopic spectrum	MS/MS spectrum	BC_1	BC_2	BC_3	BC_4	BC_5	BC_6	BSP8_1	BSP8_2	BSP8_3	BSP8_4	BSP8_5	BSP8_6	BSP16_1	BSP16_2	BSP16_3	BSP16_4	BSP16_5	BSP16_6	BSPU8_1	BSPU8_2	BSPU8_3	BSPU8_4	BSPU8_5	BSPU8_6	BSPU16_1	BSPU16_2	BSPU16_3	BSPU16_4	BSPU16_5	BSPU16_6	SP_1	SP_2	SP_3	SP_4	SP_5	SP_6	SPU_1
16.616	460.325	((4R)-4-((3R,5S,7R,10S,13R,14S)-3,7-dihydroxy-10,13-dimethylhexadecahydro-1H-cyclopenta[a]phenanthren-17-yl)pentanoyl)cysteine	[M+ACN+H]+	460.288	C27H45NO5S	Glycinated bile acids and derivatives	RIGHMQLKMHLMQD-DYUDRYMLSA-N	[H][C@]12C[C@@H](O)[C@]3([C@@H]([C@]4(C)CC[C@@H]3[C@@]1(C)CC[C@@H](O)C2)CC[C@@H]4[C@@H](CCC(NC(CS)C(O)=O)=O)C)[H]	0.804	3132.15	460.32626:4973 461.33093:719 462.33560:161	302.17905:9 305.00745:17 339.01239:10 418.97253:15 442.31140:27 442.37030:3 459.98914:35 460.13422:9 460.19812:19 460.32120:459 460.49036:18 460.75912:2 461.16241:5 461.20721:20 461.29688:11 461.32663:51	5937	9311	5632	8409	12182	10938	9815	6162	5567	13490	8475	7057	8389	8538	6216	11661	8302	13581	17973	20066	17365	18015	10438	17834	17343	13722	7326	14411	21600	16515	13313	10299	13433	15821	7531	13135	226518
8.167	505.296	((4R)-4-((3R,5S,7R,9S,10S,12S,13R,14S,17R)-3,7,12-trihydroxy-10,13-dimethylhexadecahydro-1H-cyclopenta[a]phenanthren-17-yl)pentanoyl)glycylglycine	[M-H2O+H]+	505.327	C28H46N2O7	Glycinated bile acids and derivatives	HAYYIOAHIPQKBA-NLLMDGPUSA-N	C[C@H](CCC(NCC(NCC(O)=O)=O)=O)[C@H]1CC[C@H]2[C@]([C@@H]3C[C@H](O)[C@@]21C)([H])[C@H](O)C[C@H]4[C@]3(C)CC[C@@H](O)C4	0.646	2220.97	505.29608:499 506.30075:188 507.30542:415	111.04030:12 114.09596:16 120.08002:35 125.07464:10 132.10275:32 136.07542:204 137.07950:17 147.06039:5 167.07701:15 183.14645:23 197.10591:6 204.06168:11 211.08752:12 211.14565:14 218.10896:22 229.15172:68 230.15132:9 233.06435:5 235.62556:19 237.08011:30 243.14639:5 251.13991:12 263.11243:3 265.15878:8 267.45209:21 277.18686:17 281.12134:11 288.48944:11 314.96954:9 331.15558:17 334.11023:7 354.…	15620	18750	15903	3029	19098	6712	9003	15262	12566	20507	9664	18300	3114	15839	12068	6013	7998	9394	11469	2809	5330	21208	24297	6386	2405	5163	10588	8073	13895	13662	1142	2876	1691	3992	2869	2424	9536
13.207	549.403	((5aR,5bR)-9-acetoxy-5a,5b,8,8,11a-pentamethyl-1-(prop-1-en-2-yl)icosahydro-1H-cyclopenta[a]chrysen-3a-yl)methyl acetate	[M+Na]+	549.39	C34H54O4	Triterpenoids	MIROITGPMGDCGI-OWUWSFDRSA-N	O=C(OCC12CCC(C(=C)C)C2C3CCC4C5(C)CCC(OC(=O)C)C(C)(C)C5CCC4(C)C3(C)CC1)C	1.713	51536.1	549.40234:179393 550.40701:47533 551.41168:4013	133.09653:18 175.11862:17 177.12460:6 243.62830:10 320.42044:5 321.24722:11 339.27579:24 370.05130:11 378.08255:11 388.25470:10 418.63779:9 496.34821:11 509.24066:7 531.38403:8 549.05646:12 549.19507:8 549.27344:16 549.40210:61580 549.83917:13 549.87183:4 549.90454:5 550.00232:4 550.06763:4 550.14105:7 550.17365:23 550.25275:12 550.31293:24 550.40405:4848 550.49188:8 550.57312:10 550.61841:8 550.…	217	582	1078	508	558	462	274	668	342	952	686	1053	409	2998	362	2095	2053	377	778	972	616	3106	260	481	877	174	382	1021	860	138	7714	5124	3451	1311	2178	3447	4085
9.288	703.449	((5aR,5bR,11aR)-9-(cinnamoyloxy)-5a,5b,8,8,11a-pentamethyl-1-(prop-1-en-2-yl)icosahydro-1H-cyclopenta[a]chrysen-3a-yl)methyl cinnamate	[M+H]+	703.47	C48H62O4	Triterpenoids	OADZSFPWAGMTDV-QWRSHYLFSA-N	O=C(OCC12CCC(C(=C)C)C2C3CCC4C5(C)CCC(OC(=O)C=CC=6C=CC=CC6)C(C)(C)C5CCC4(C)C3(C)CC1)C=CC=7C=CC=CC7	1.011	1705.41	703.44940:6833 704.45407:1927 705.45874:320	223.14816:8 243.16318:5 252.32509:2 276.49863:3 308.44281:2 333.54663:1 372.64398:1 411.30743:1 504.76044:2 602.81714:2 702.80682:4 703.10034:18 703.22351:13 703.26678:19 703.28558:14 703.36493:31 703.44800:808 703.56232:8 703.60114:6 703.71918:3 703.81677:25 704.06909:4 704.14832:3 704.28217:9 704.30981:8 704.34692:5 704.44830:123 704.60577:18 704.65607:2 704.84344:6	2131	274	671	1203	644	444	9	771	380	635	57	936	1394	185	1809	178	539	23	363	263	1	517	2098	198	131	13	449	1	112	1	43	151	338	1	276	208	130
4.891	257.185	((6aR,9R,10aR)-7-methyl-4,6,6a,7,8,9,10,10a-octahydroindolo[4,3-fg]quinolin-9-yl)methanol	[M+H]+	257.17	C16H20N2O	Clavines and derivatives	UFKTZIXVYHGAES-WDBKCZKBSA-N	OCC1CN(C)C2CC3=CNC4=CC=CC(=C43)C2C1	1.72	1145.96	257.18500:2526 258.18967:311 259.19433:1531	144.09949:54 158.11600:12 215.55313:6 228.03680:9 229.75732:7 236.03165:22 236.07974:20 236.59300:5 239.14134:30 239.95425:9 251.85811:8 256.57959:10 256.67426:17 256.98743:1 257.05188:54 257.12756:3167 257.18475:232 257.23840:1 257.40579:4 257.59109:12 257.64938:18 257.68491:24 257.96417:10 257.98651:16 258.00363:7 258.07196:92 258.10883:28 258.13199:91 258.15695:21 258.18646:14	239662	232578	190521	9195	74914	214068	57155	177529	56762	228522	208669	4881	71147	159233	58785	56113	61719	17981	81065	92243	6525	7601	179357	8727	80024	63915	54511	62638	69088	63718	7075	6597	3425	1813	8908	9130	38408
6.306	291.086	(-)-Epicatechin	[M+H]+	291.086	C15H14O6	Catechins	PFTAWBLQPZVEMU-UKRRQHHQSA-N	Oc(c3)c(O)cc(c3)[C@@H](O1)[C@H](O)Cc(c(O)2)c(cc(O)c2)1	1.862	21833.5	291.08649:34068 292.09115:2539 293.09582:496	100.04382:5 103.05193:25 105.03240:149 105.06944:145 106.03928:18 106.07161:15 107.05174:34 108.05821:15 109.02851:37 109.06565:13 110.03045:11 111.04330:321 115.05293:183 117.06469:39 118.06792:5 119.04753:450 120.05864:12 120.07962:16 121.02397:32 122.52809:20 123.04327:3185 123.08272:19 123.15218:5 124.04497:53 125.04314:5 127.03866:55 127.05445:13 129.07056:17 131.04836:30 131.07698:3 132.051…	1986128	2133420	1701463	1100943	1763305	2079530	2003061	2213150	2094740	2368376	1929482	911000	2384317	2027711	1912180	2229378	2608416	966751	4202354	3992848	4245772	4385383	4125909	4109258	4178951	3400894	3915541	3890027	4677423	3605333	301335	350993	375522	157768	201035	343861	65634
3.031	242.099	(-)-n-benzoyl-2-hydroxy-2-phenylethylamine	[M+H]+	242.12	C15H15NO2	Benzamides	JZUOCQXDQFRPAF-AWEZNQCLSA-N	O=C(NCC(O)C=1C=CC=CC1)C=2C=CC=CC2	1.774	2299.25	242.09833:4990 243.10300:1107 244.10766:217	126.09177:8 153.05565:4 224.09338:7 242.01134:21 242.06921:20 242.09792:1520 242.14847:89 242.23320:8 242.28670:11 242.98502:22 243.03040:6 243.13371:62	219536	197763	24709	182486	47436	192559	193721	44489	52316	146757	203567	171319	34630	59382	236173	212721	42595	149867	257047	293903	309858	281540	320344	339119	231396	244710	32827	199788	57965	36921	232764	204187	15184	229956	137615	180727	236585
6.635	291.085	(+)Catechin	[M+H]+	291.09	C15H14O6	Catechins	PFTAWBLQPZVEMU-DZGCQCFKSA-N	OC=1C=C(O)C2=C(OC(C3=CC=C(O)C(O)=C3)C(O)C2)C1	1.762	3394.69	291.08502:13562 292.08969:1479 293.09436:407	123.04240:178 139.03717:207 151.03519:30 165.05334:67 169.03981:12 181.04860:19 189.04958:22 206.99934:15 231.01221:8 231.06203:18 249.07079:7 249.88869:3 250.06491:3 251.01758:13 267.09473:12 270.08759:12 270.47070:22 270.50867:14 271.06598:50 273.07602:57 290.55405:9 290.58566:30 290.99356:22 291.04309:29 291.08450:4812 291.12579:68 291.15820:70 291.20746:13 291.30853:3 291.39636:17 291.57559:2…	1828444	1948858	1767746	2580725	1772727	1896311	2073664	2300558	2094740	2199807	1794790	2183924	2307365	1976442	1980365	2319614	2541543	2454440	4367075	4152741	3961985	4079052	3777209	3761482	4326927	3511605	4030444	4008865	4824515	3738906	328343	380826	404482	154506	229103	376287	124758
20.589	233.154	(+)-Costunolide	[M+H]+	233.154	C15H20O2	Germacranolides and derivatives	HRYLQFBHBWLLLL-AHNJNIBGSA-N	C/C/1=C\CC/C(=C/[C@@H]2[C@@H](CC1)C(=C)C(=O)O2)/C	1.809	10788.4	233.15398:102172 234.15864:11142 235.16331:781	103.05672:7 107.04866:6 107.08298:74 109.06625:45 109.10178:14 121.06551:22 123.11433:50 133.09660:21 135.07826:19 137.09215:37 137.13101:52 139.11023:22 144.08948:6 147.07770:19 147.11525:105 149.09348:25 151.07805:7 159.07901:55 161.09052:31 165.12773:53 171.11850:21 173.09331:20 175.11105:230 177.09244:49 187.14217:25 189.12663:19 197.13129:14 198.13374:6 203.14449:20 212.08067:21 212.56715:18…	8233	6425	9565	4366	3853	7171	12546	8811	10897	18288	12665	7951	14616	13991	12925	12219	10790	11873	57936	68896	58928	66246	65653	68021	69238	86058	95544	89822	90667	69103	341284	442459	357600	273203	370197	539488	3250409
20.029	279.231	(10E,12E)-9-hydroxyoctadeca-10,12-dienoic acid	[M-H2O+H]+	279.231	C18H32O3	Lineolic acids and derivatives	NPDSHTNEKLQQIJ-SIGMCMEVSA-N	CCCCC\C=C\C=C\C(O)CCCCCCCC(O)=O	1	1774.52	279.23102:3732 280.23569:623 281.24035:138	null	56006	91173	72731	51263	73020	89224	83454	68487	58116	108026	117243	41543	95116	90157	60163	74897	87983	64367	143174	149993	139108	151806	294288	121167	185428	58285	146847	58877	182367	134683	154139	248370	217934	102534	138655	200495	161958
17.409	351.213	(10E,15Z)-9,12,13-trihydroxyoctadeca-10,15-dienoic acid	[M+Na]+	351.213	C18H32O5	Lineolic acids and derivatives	MKYUCBXUUSZMQB-MKZMYESJSA-N	O=C(O)CCCCCCCC(O)C=CC(O)C(O)CC=CCC	1	1311.92	351.21335:2850 352.21802:358 353.22268:561	null	8675	9076	12849	13854	9537	14046	12108	12646	7464	15888	11489	8852	20391	14621	19271	13137	8994	10172	13944	21567	15851	17542	17308	13772	15217	14562	10663	10763	12271	9403	292320	331768	468069	170135	197506	336376	72895
6.788	362.168	(10-hydroxy-8,8-dimethyl-2-oxo-9,10-dihydropyrano[2,3-f]chromen-9-yl) (Z)-2-methylbut-2-enoate	[M+NH4]+	362.162	C19H20O6	Angular pyranocoumarins	KJWFOHVSTFGWGZ-YHYXMXQVSA-N	C\\C=C(\\C)C(=O)OC1C(O)C2=C3OC(=O)C=CC3=CC=C2OC1(C)C	0.994	1072.85	362.16769:2626 363.17236:374 364.17703:664	null	172805	171092	210032	266168	193527	185435	136922	212273	186028	162349	123797	235882	131640	189914	140335	134891	232285	275915	142322	128662	300822	320562	45055	44966	115805	90952	188328	125751	128162	108638	16219	4646	11717	5846	5182	12825	11491
6.131	243.133	(13E)-1-amino-13-ethylidene-11-methyl-6-azatricyclo_]trideca-2(7),3,5,10-tetraen-5-ol	[M+H]+	243.15	C15H18N2O	Quinolones and derivatives	ZRJBHWIHUMBLCN-JRYCNTDSSA-N	OC=1N=C2C(=CC1)C3(N)C(=CC)C(C=C(C)C3)C2	1.559	4234.03	243.13298:4910 244.13765:7580 245.14232:1903	132.10864:4 180.54828:14 197.12781:92 201.55542:3 202.01662:16 202.04001:14 202.57930:8 203.04587:17 204.05237:33 222.05708:11 222.56071:14 222.59668:16 223.04321:28 223.58382:22 225.09975:3 242.58084:25 243.06221:77 243.07991:48 243.13339:1314 243.20396:20 243.29106:4 243.60884:7 243.68187:7 244.03233:7 244.06248:16 244.09471:30 244.13559:60	420469	487318	357604	533687	296335	515726	357365	401010	321311	560694	354135	326450	432370	405815	394191	407107	429802	557429	446560	359878	401983	439381	477611	426722	273938	304172	247811	356108	306250	236421	39201	76265	52344	27775	28286	36279	184926
22.449	629.351	(1beta,3beta,9xi,11alpha,14xi)-1,3,11-Trihydroxyfurosta-5,20(22),25-trien-27-yl beta-D-glucopyranoside	[M+Na]+	629.33	C33H50O10	Steroidal saponins	FTAAFHHJONDBNZ-XGMCOULJSA-N	CC/1=C(CCC(=C)CO[C@@H]2O[C@H](CO)[C@@H](O)[C@H](O)[C@H]2O)/O[C@H]3CC4[C@@H]5C/C=C6/C[C@@H](O)C[C@@H](O)[C@]6(C)C5[C@H](O)C[C@]4(C)[C@@H]13	1.759	4710.74	629.35083:7314 630.35550:1424 631.36017:218	313.17102:4 449.27298:11 467.29379:12 629.12073:2 629.28558:4 629.34900:2668 629.48724:3 629.50470:3 629.60071:4 629.65741:2 630.18561:8 630.29126:6 630.35199:354 630.42230:4 630.69214:2	21714	40064	45485	14496	38221	39632	43384	39894	33896	1036	588	22868	45490	40579	42703	41211	22978	31965	64719	939	50399	25787	29707	18160	15377	2386	10410	556	9220	18120	3283	4675	2680	4054	8886	3744	7329
6.77	496.235	(1E,4S,6R,7E,11aS,14S,14aS,15S,15aR,16aS,16bS)-14-Benzyl-6-hydroxy-4,6,15,15a-tetramethyl-3,13,14,14a,15,15a,16a,16b-octahydro[1,3]dioxacyclotridecino[4,5-d]oxireno[f]isoindole-5,10,12(4H,6H)-trione	[M+H-H2O]+	496.233	C28H33NO7	Cytochalasans	LAJXCUNOQSHRJO-DDAXAKGKSA-N	C[C@H]1C/C=C/[C@H]2[C@@H]3O[C@]3(C)[C@@H](C)[C@H]4[C@H](CC5=CC=CC=C5)NC(=O)[C@@]24OC(=O)O/C=C/[C@@](C)(O)C1=O	0.999	2201.28	496.23547:4388 497.24014:1267 498.24481:434	null	41699	10836	14864	10974	10393	19717	12498	15717	18409	20938	32711	11383	11287	13912	21004	10772	18669	11307	58219	27180	8775	8240	23472	7599	13157	63284	23395	81114	19372	13609	4391	5332	9303	6083	14350	2811	13829
3.23	249.122	(1R,2R)-methyl dihydrojasmonate	[M+Na]+	249.15	C13H22O3	Jasmonic acids	KVWWIYGFBYDJQC-GHMZBOCLSA-N	O=C(OC)CC1CCC(=O)C1CCCCC	1.631	1800.72	249.12282:2242 250.12749:2156 251.13215:4620	145.04254:12 155.04620:5 165.53957:13 208.03178:14 208.53647:17 228.03662:30 228.06837:25 228.53587:16 234.77257:16 248.54358:24 248.65326:12 249.06781:72 249.10860:1830 249.15775:113 249.19635:57 249.56461:20 249.64156:16 250.04173:6 250.06573:25 250.08691:30 250.11003:51 250.15285:20 250.19695:11	310490	231783	170835	128643	271954	337419	273814	325176	281919	192356	193778	98408	320469	186615	254843	316255	208239	178415	233700	229344	158778	161410	212401	360143	98788	160661	106192	159704	189664	194542	19689	10480	13708	5189	4919	24637	68150
13.865	333.251	(1R,2R,4aS,8aS)-1-((S)-3-hydroxy-3-methylpentyl)-2,5,5,8a-tetramethyldecahydronaphthalen-2-ol	[M+Na]+	333.28	C20H38O2	Diterpenoids	VWPNQCLIQCRCCG-HHUCQEJWSA-N	OC(C)(CC)CCC1C(O)(C)CCC2C(C)(C)CCCC12C	1.689	16017.8	333.25085:56089 334.25552:5718 335.26019:355	153.05525:19 292.02734:16 292.11630:3 292.15207:10 313.04904:12 313.55981:11 315.23721:5 332.58286:7 332.62668:41 332.91275:11 333.09076:48 333.12845:61 333.16589:159 333.25070:39264 333.53500:2 333.56677:7 333.60172:14 333.64938:17 333.78918:4 333.85907:1 334.05569:3 334.12006:34 334.16559:34 334.20258:28 334.25320:875 334.44406:5 334.62857:3 334.65402:1	3845	9540	4053	3220	9304	7027	11685	1641	4487	5538	2469	4309	3867	5750	7458	2187	2524	2811	53109	43346	44929	57889	40707	44021	48647	48172	83154	55585	43056	70788	11197	13640	3802	13548	4821	2185	1476095
25.526	525.373	(1R,2R,5S,8R,14R,15R,16S)-16-hydroxy-1,2,14,17,17-pentamethyl-8-(prop-1-en-2-yl)pentacyclo[11.7.0.0?,??.0?,?.0??,??]icosane-5,15-dicarboxylic acid	[M+H]+	525.393	C30H46O5	Triterpenoids	WLCHQSHZHFLMJH-GAVPBTRYSA-N	O=C(O)C1C(O)C(C)(C)C2CCC3(C)C(CCC4C5C(C(=C)C)CCC5(C(=O)O)CCC43C)C12C	0.93	2105.47	525.37274:1867 526.37741:284 527.38208:57	null	204910	260055	303208	479188	302918	190333	309511	277538	461783	12242	15020	334613	257143	373632	339734	8749	353045	915498	214535	9920	789393	1161009	565982	450438	991874	16317	449898	13983	368589	1147648	11033	1016	29705	10301	9235	5844	1818
13.344	707.205	(1R,2S)-7-hydroxy-1-(4-hydroxy-3,5-dimethoxyphenyl)-2-N,3-N-bis[2-(4-hydroxyphenyl)ethyl]-6,8-dimethoxy-1,2-dihydronaphthalene-2,3-dicarboxamide	[M+Na]+	707.257	C38H40N2O10	Aryltetralin lignans	IFNFMIMLJKQPGW-ZQWAWDFXSA-N	COC1=CC(=CC(OC)=C1O)[C@H]2[C@H](C(=O)NCCC3=CC=C(O)C=C3)C(=CC4=CC(OC)=C(O)C(OC)=C24)C(=O)NCCC5=CC=C(O)C=C5	1.424	1619.73	707.20496:5891 708.20962:1064 709.21429:233	571.07843:6 703.22394:21 707.20245:197 707.29285:44 707.33557:4 708.04712:4 708.20483:39 708.27948:10	569	3556	2304	1757	1207	428	492	2026	587	463	1535	488	814	726	2713	4215	841	2006	1696	1907	5209	3354	4965	2447	3100	1558	5138	2435	737	1602	147875	112340	103897	123753	49156	68449	20756
12.088	580.416	(1R,2S,4R,5S,6S,11R,12R,14S,16R)-5,6,11-trihydroxy-4-(hydroxymethyl)-8,12,15,15-tetramethyl-7-oxo-3-oxapentacyclo[9.5.0.0?,?.0?,??.0??,??]hexadec-8-en-14-yl dodecanoate	[M+NH4]+	580.384	C32H50O8	Bicyclic monoterpenoids	JGUYJMIAKPTIAH-CPYUNXKESA-N	O=C(OC12CC(C)C3(O)C4C=C(C(=O)C4(O)C(O)C5(OC5C3C1C2(C)C)CO)C)CCCCCCCCCCC	0.694	20330.1	580.41553:25169 581.42020:2766 582.42486:282	100.16665:2 100.36518:2 100.77680:2 100.96195:3 101.09481:1 101.53246:1 101.82006:2 102.42642:1 102.63070:1 102.86164:2 103.03281:1 103.05226:23 103.12640:2 103.27834:2 103.34022:2 103.65870:1 103.83408:1 103.95107:2 104.05040:5 104.87163:2 104.91795:2 105.12112:1 105.48878:2 105.68000:1 105.73186:2 106.80758:1 106.86151:2 107.07017:1 107.08817:2 107.17097:2 107.34749:2 107.95019:1 108.41689:2 10…	1	176	1	101	245	52	65	198	47	465	156	163	606	434	145	89	166	87	1412	109	244	316	59	452	1051	42	151	276	123	126	1	282	194	823	1	158	141
5.768	393.059	(1r,3R,4s,5S)-4-{[(2E)-3-(3,4-Dihydroxyphenyl)-2-propenoyl]oxy}-1,3,5-trihydroxycyclohexanecarboxylic acid	[M+K]+	393.058	C16H18O9	Quinic acids and derivatives	GYFFKZTYYAFCTR-UCEFVAKBSA-N	O=C(O)C1(O)CC(O)C(OC(=O)C=CC2=CC=C(O)C(O)=C2)C(O)C1	1	1480.12	393.05798:2728 394.06265:313 395.06732:316	null	9421	1386	4933	931	4198	1446	5263	2271	4459	3241	2484	2056	4060	4200	3720	6883	8536	7880	7809	7140	9566	2195	2947	1802	7124	6080	6161	8308	5550	8554	144980	154535	187878	106917	119356	170476	103019
7.755	485.198	(1R,4R,7S,11E,15S,19R,20R,21S,22S,24R)-7,20,21,22,24-pentahydroxy-11,15-dimethyl-3,5,9,18,23-pentaoxatricyclo[17.3.1.1?,?]tetracos-11-en-10-one	[M+Na]+	485.199	C21H34O11	Disaccharides	FSTIKTPQGMHLFJ-AIECACTBSA-N	O=C1OCC2(O)COC(OCC3OC(OCCC(C)CCC=C1C)C(O)C(O)C3O)C2O	1.063	1477.36	485.19742:3644 486.20209:605 487.20675:8013	110.07046:4 118.06810:14 120.08361:23 127.96186:6 130.06770:4 139.96442:9 146.06232:28 167.06827:4 185.04393:5 188.06752:21 189.06383:19 203.04964:30 215.06865:7 219.02393:10 227.97385:16 251.96071:1 269.97882:8 275.97864:20 282.05554:8 311.03983:7 322.15451:6 323.06873:12 365.08939:40 485.13025:38 486.11176:6	49044	33584	22146	8709	20408	11502	9958	51924	17473	23195	17988	7461	13457	15295	12631	33115	9591	6024	36551	49432	11423	40920	17601	23199	32784	10171	30355	24466	25184	9853	147757	206399	208660	101206	167326	164955	137502
16.288	320.245	(1R,7R)-7-ethenyl-1,4a,7-trimethyl-3,4,4b,5,6,9,10,10a-octahydro-2H-phenanthrene-1-carboxylic acid	[M+NH4]+	320.258	C20H30O2	Diterpenoids	MHVJRKBZMUDEEV-WANGQUDJSA-N	O=C(O)C1(C)CCCC2(C)C3C(=CC(C=C)(C)CC3)CCC12	0.972	1946.73	320.24643:1969 321.25110:147 322.25576:37	null	4145	2904	4394	3825	5899	3019	2152	2489	2421	2685	4310	3522	3922	2120	2624	1879	2394	4042	2971	5190	5823	4745	3848	4658	5750	2365	3613	2318	8827	3248	5068	11355	4302	2892	1798	4090	4285
26.439	451.303	(1S,2R,5R,6R,10R,13S,15S)-5-[(2R,3E,5R)-5,6-dimethylhept-3-en-2-yl]-6,10-dimethyl-16,17-dioxapentacyclo[13.2.2.0?,?.0?,?.0??,??]nonadec-18-en-13-ol	[M+Na]+	451.318	C28H44O3	Ergostane steroids	VXOZCESVZIRHCJ-LNSUSAKYSA-N	OC1CCC2(C)C3CCC4(C)C(CCC4C53OOC2(C=C5)C1)C(C=CC(C)C(C)C)C	1.55	10990.7	451.30338:23927 452.30804:3562 453.31271:434	435.24573:4 450.73657:13 450.78088:13 450.81226:8 451.19431:3 451.23889:13 451.30197:10958 451.41696:8 451.47467:4 451.52448:5 451.55725:11 451.58780:6 451.62689:2 451.68234:3 451.78583:7 451.81540:15 451.86026:3 452.13913:4 452.19434:6 452.23117:4 452.30417:554 452.38489:15 452.57727:2 452.94675:3 453.26578:5	32849	713693	902897	63152	822367	556314	1167318	1028209	1606037	1381751	1118110	77427	718250	1050074	946193	758149	1087114	56577	654385	945680	25666	27075	789482	21331	24008	1521348	1203466	1495660	769671	1345047	12866	5431	2568	5439	5178	9062	4742
8.394	265.19	(1S,2R,9R,10S,12S)-12-hydroxy-7,15-diazatetracyclo[7.7.1.0^{2,7}.0^{10,15}]heptadecan-6-one	[M+H]+	265.189	C15H24N2O2	Sparteine, lupanine, and related alkaloids	JVYKIBAJVKEZSQ-VJTDZRGJSA-N	O=C1N2CC3CC(CN4CCC(O)CC43)C2CCC1	1.769	1380.47	265.19022:4745 266.19488:564 267.19955:315	244.04514:12 244.11394:5 245.09502:6 246.93910:20 247.09763:4 248.08830:6 250.80219:7 257.06018:19 264.55350:26 264.61572:24 264.98383:9 265.02628:30 265.09714:289 265.13779:51 265.18912:858 265.26099:15 265.62363:15 265.65427:12 266.09833:50 266.13708:13 266.19379:27	116574	106293	129766	207124	107838	110405	107384	118095	134039	83837	92044	212289	123449	136781	42746	48444	176532	151526	40834	63695	154450	156197	148150	139236	106069	33975	134773	43718	98831	121995	7095	8063	14482	7902	14323	1764	51482
30.572	702.214	(1S,2S,4S,5R,6R,7S,9R,12R)-12-Acetoxy-6-(acetoxymethyl)-2-hydroxy-2,10,10-trimethyl-11-oxatricyclo[7.2.1.0~1,6~]dodecane-4,5,7-triyl tri(3-furoate)	[M+NH4]+	702.239	C34H36O15	Pentacarboxylic acids and derivatives	FILAAKXJIYRSAW-IIQYZKLLSA-N	CC(=O)OC[C@]12[C@H](C[C@@H]3[C@@H](OC(C)=O)[C@]1(OC3(C)C)[C@@](C)(O)C[C@H](OC(=O)C4=COC=C4)[C@@H]2OC(=O)C5=COC=C5)OC(=O)C6=COC=C6	0.552	24179.5	702.21429:56570 703.21896:33303 704.22363:22595	118.29526:2 134.47644:2 149.04565:16 154.01241:2 167.05507:35 171.54926:2 172.98279:1 179.81523:2 182.93277:1 188.30910:2 188.52873:2 193.09810:2 219.10721:1 221.27504:2 223.06274:258 223.20403:1 224.06332:18 239.23317:11 241.07669:20 242.02817:2 245.15518:1 249.63588:5 267.00058:7 279.79953:2 281.04700:24 294.88681:2 297.08237:169 298.07886:32 298.93848:1 315.09103:123 316.09540:21 316.46652:5 3…	171	1487	737	552	1276	2908	815	431	106785	3767	1165	269	1290	414	882	729	4466	644	884	116	435008	3793	2345	974	1269	40	863	280	1932	2573	208	10	126128	720	21	415	1
21.609	603.334	(1S,2S,5R,7R,10S,11S,14R,16R,19S,20S,23R,25R)-5,14-diethyl-2,11,20,23-tetramethyl-4,13,22,28,29,30-hexaoxatetracyclo[23.2.1.1?,??.1??,??]triacontane-3,12,21-trione	[M+Na]+	603.35	C32H52O9	Macrolides and analogues	MXZXIBZNZUOHER-VHWZNAHMSA-N	O=C1OC(C)CC2OC(CC2)C(C(=O)OC(CC)CC3OC(CC3)C(C(=O)OC(CC)CC4OC(CC4)C1C)C)C	1.138	1556.89	603.33447:4156 604.33914:677 605.34381:194	100.44547:1 102.61497:2 103.69247:2 105.73199:2 107.87444:2 109.32801:2 110.65223:2 117.75875:2 121.13068:2 127.52587:2 128.13939:1 128.56105:1 130.95825:1 131.24501:2 139.33170:3 139.73036:2 142.87277:1 146.13841:2 147.40685:2 151.40337:1 159.24057:2 160.56012:2 160.93498:1 168.60078:2 170.55759:1 172.04630:2 174.79468:2 176.35252:2 180.24936:1 183.33531:2 193.93045:1 195.37665:1 196.58427:1 203…	12378	12026	14622	8214	11316	12221	13934	12074	11533	1644	15677	10880	17509	12092	13078	15636	12385	11721	23731	2770	14834	15799	17959	11265	7438	1157	8210	1054	8293	7574	18903	3308	16109	10659	7011	1783	11935
6.952	361.089	(1S,3R,4R,5R)-1,3,4-trihydroxy-5-[(E)-3-(4-hydroxyphenyl)prop-2-enoyl]oxycyclohexane-1-carboxylic acid	[M+Na]+	361.089	C16H18O8	Quinic acids and derivatives	BMRSEYFENKXDIS-OTCYKTEZSA-N	O[C@@H]1C[C@](O)(C[C@@H](OC(=O)\C=C\C2=CC=C(O)C=C2)[C@@H]1O)C(O)=O	1	1928.4	361.08899:5938 362.09366:715 363.09832:139	null	10811	15029	3506	21359	9774	17919	7237	9067	5730	30923	10820	15222	10864	11582	25985	17237	11275	35240	18345	13207	24231	19797	25872	25584	41281	17807	15605	43702	20278	11460	73062	116169	97821	62172	91031	66297	162429
7.539	369.116	(1S,4aR,5S,7aS)-5-Hydroxy-7-(hydroxymethyl)-1,4a,5,7a-tetrahydrocyclopenta[c]pyran-1-yl beta-D-glucopyranoside	[M+H]+	369.116	C15H22O9	Iridoid O-glycosides	RJWJHRPNHPHBRN-FKVJWERZSA-N	OC[C@H]1O[C@@H](O[C@@H]2O\C=C/[C@H]3[C@H](O)\C=C(\CO)[C@@H]23)[C@H](O)[C@@H](O)[C@@H]1O	1	1392.42	369.11609:4366 370.12076:589 371.12542:583	null	86596	78849	77711	68045	50329	80257	72719	67832	106524	76185	79970	80084	89733	82642	67090	79678	80704	93078	26285	83377	100891	93501	101527	94193	71274	32347	67001	76792	67727	58119	120169	164903	43244	85028	115727	112295	133953
2.997	508.201	(1S,4aS,7aR)-4a-[(6-Deoxy-alpha-L-mannopyranosyl)oxy]-7-methyl-5-oxo-1,4a,5,7a-tetrahydrocyclopenta[c]pyran-1-yl beta-D-glucopyranoside	[M+NH4]+	508.202	C21H30O13	Iridoid O-glycosides	WDMQLCVSWBENIY-QZTRPTDZSA-N	C[C@@H]1O[C@@H](O[C@@]23\C=C/O[C@@H](O[C@@H]4O[C@H](CO)[C@@H](O)[C@H](O)[C@H]4O)[C@@H]2\C(=C/C3=O)C)[C@H](O)[C@H](O)[C@H]1O	1	1595.59	508.20135:2944 509.20602:419 510.21069:209	null	711864	872417	875787	269744	825806	787276	536871	997715	239663	801280	960651	226646	162767	117704	969730	959979	119050	226248	1487785	1201627	1181293	1186418	1233246	1383660	1188065	1100392	801351	823088	1072982	1200428	246852	312957	20524	196474	121000	192344	174895
6.244	377.144	(1S,4aS,7S,7aS)-7-hydroxy-7-methyl-1-[(2S,3R,4S,5S,6R)-3,4,5-trihydroxy-6-(hydroxymethyl)oxan-2-yl]oxy-4a,5,6,7a-tetrahydro-1H-cyclopenta[c]pyran-4-carboxylic acid	[M+ACN+H]+	377.144	C16H24O10	Iridoid O-glycosides	VLCHQFXSBHIBRV-NJPMDSMTSA-N	O=C(O)C1=COC(OC2OC(CO)C(O)C(O)C2O)C3C1CCC3(O)C	1	1268.09	377.14410:5199 378.14877:932 379.15344:400	null	98998	96328	104256	103950	86344	92809	95218	120509	106077	111744	74890	96604	149798	107378	107037	121430	151266	92486	133819	127958	94772	109326	116600	99738	136850	114810	96433	105363	133061	98274	89701	118430	113507	31580	56709	84739	194688
17.596	280.263	(1S,4R)-7-Isopropyl-1,4-dimethyl-1,2,3,3a,4,5,6,8a-octahydro-1,4-azulenediol	[M+ACN+H]+	280.227	C15H26O2	Guaianes	IWQURBSTAIRNAE-CVSAEHQPSA-N	CC(C)C/1=C/C2C(CC[C@]2(C)O)[C@](C)(O)CC1	1.396	16998	280.26434:61747 281.26901:6373 282.27368:1198	100.06953:14 119.07923:5 121.10059:9 133.10391:5 137.12308:12 208.94867:19 218.05252:13 239.63223:4 239.98662:4 240.04250:11 250.25430:5 260.10837:6 260.14203:2 260.66962:7 262.24731:20 263.23627:4 279.97223:9 280.01370:5 280.08160:10 280.10303:16 280.15054:24 280.19513:5 280.22424:48 280.26364:15753 280.39294:3 280.42184:3 280.44556:23 280.52701:5 280.60867:4 280.64307:14 280.66113:24 280.80099:…	1557521	463589	252358	1557762	209785	250224	143774	495699	278109	156240	67336	1423444	764629	955843	222686	199317	969184	1278472	514702	496097	687116	558670	1258539	199684	701555	330982	884784	477693	1021285	777390	2430326	985041	2573106	158945	541295	2229685	332199
16.289	301.217	(1S,4S,5R,9R,13S)-5,9-dimethyl-14-methylidenetetracyclo[11.2.1.0?,??.0?,?]hexadec-10-ene-5-carboxylic acid	[M+H]+	301.217	C20H28O2	Kaurane diterpenoids	RJIPNPHMQGDUBW-LGEIONFXSA-N	O=C(O)C1(C)CCCC2(C3=CCC4C(=C)CC3(CCC12)C4)C	1	1722.71	301.21664:2895 302.22131:616 303.22598:96	null	1922	6223	8230	3568	1737	2016	5453	2044	7795	3343	10113	1005	6730	1305	4603	2985	5161	4902	3949	4638	1952	5764	2089	6563	3534	12219	5652	10459	3175	3558	4152	12398	5923	4047	1526	2841	25963
14.327	835.532	(1S,7S,8xi,9beta,17xi)-1-(beta-D-Allopyranosyloxy)-22-hydroxy-7-methoxy-9,10,14-trimethyl-4,9-cyclo-9,10-secocholesta-5,24-dien-23-yl beta-D-allopyranoside	[M+Na]+	835.481	C43H72O14	Cucurbitacin glycosides	NFGQKKGYMKRYEF-CATOSXSLSA-N	CO[C@H]1/C=C/2C(CC[C@H](O[C@@H]3O[C@H](CO)[C@@H](O)[C@@H](O)[C@H]3O)C2(C)C)[C@]4(C)CC[C@]5(C)C(CC[C@@]5(C)C14)[C@H](C)C(O)C(O[C@@H]6O[C@H](CO)[C@@H](O)[C@@H](O)[C@H]6O)C=C(C)C	1.395	1097	835.53217:4081 836.53683:1551 837.54150:401	115.75140:3 429.25528:37 835.20746:8 835.25781:6 835.44879:5 835.52625:183 835.81079:4 836.19299:6 836.52081:66	157	1289	1	296	46	219	784	549	546	341	981	666	165	38	329	758	1	467	164	107	2445	230	1405	132	202	327	1	207	490	1014	104	818	55	1190	62	1242	170
2.207	289.139	(1S,8R,9R)-8-hydroxy-4-(propan-2-ylidene)-10-oxatricyclo[7.2.1.01,5]dodecane-8-carboxylic acid	[M+Na]+	289.141	C15H22O4	Alpha hydroxy acids and derivatives	IOYVXXQKVQKQIG-ZJPTYJIISA-N	O=C(O)C1(O)CCC2C(=C(C)C)CCC32COC1C3	1.203	9277.87	289.13849:36704 290.14316:4760 291.14782:1148	103.05832:24 104.05016:11 105.04285:90 105.06030:10 106.06406:79 107.05885:74 108.06606:70 109.03688:9 109.07417:90 114.03996:8 115.05221:4 116.04720:43 117.05737:37 118.06060:42 119.05806:98 119.06913:21 120.06648:28 121.07457:157 122.08524:35 123.05448:29 127.03749:15 130.06273:24 131.05905:59 132.06732:103 133.03998:7 133.07454:283 134.08229:118 135.09081:97 136.08231:13 136.09854:11 137.07013…	123016	109329	102885	288667	151198	665646	96974	159267	124049	489974	677208	288911	313287	133914	156009	573421	283176	378694	703475	521067	721256	808457	902796	968484	236261	406025	299632	384826	359581	355913	185879	162347	141803	197967	138238	148186	198266
16.289	227.179	(1S,9S,E)-4,11,11-trimethyl-8-methylenebicyclo[7.2.0]undec-4-ene	[M+Na]+	227.18	C15H24	Sesquiterpenoids	NPNUFJAVOOONJE-BLOBHPOZSA-N	C=C1CCC=C(C)CCC2C1CC2(C)C	1	5960.01	227.17940:9600 228.18407:1195 229.18873:2069	null	334	1	390	328	319	1	114	12	244	570	310	1036	434	408	1	156	212	1062	256	528	1269	755	201	966	239	411	113	59	100	1460	363	491	806	258	354	466	288
28.116	522.357	(2aS,6aS,8aS)-10-(4-acetamido-3-methylbutyl)-6a,8a,9-trimethyl-2,2a,3,4,5,6,6a,6b,7,8,8a,8b,11a,12,12a,12b-hexadecahydro-1H-naphtho[2',1':4,5]indeno[2,1-b]furan-4-yl acetate	[M+Na]+	522.35	C31H49NO4	Furostanes and derivatives	NNRLQJLRICHBII-FWVIVEMUSA-N	O=C(OC1CCC2(C)C(CCC3C2CCC4(C)C5C(=C(OC5CC34)CCC(C)CNC(=O)C)C)C1)C	1.74	269822	522.35632:245961 523.36099:53404 524.36566:10610	104.10569:660 105.10688:12 124.99699:15 184.07178:661 318.22153:1 339.29019:17 423.29672:8 445.28799:7 448.22409:13 504.34268:122 505.34482:10 521.80804:11 521.85046:7 522.21234:13 522.35577:107929 523.03308:12 523.08057:12 523.18427:9 523.25549:23 523.35742:5310 523.48969:9 523.53229:7 523.62408:12 523.67761:14 523.76343:4 523.81293:4 524.04187:8 524.23492:3 524.27478:5 524.50580:3 524.57745:4 5…	67526	42059605	36943371	48779	36907869	33426476	30260479	41591890	38658763	37773433	41006697	61620	35250778	39423784	43908524	38557332	44657068	73482	25723464	33561001	77150	85950	29113952	57006	66602	30458502	24801139	31333855	18478095	25328141	127322	93076	78221	4259	8497	69677	20086
25.529	519.325	(2E,4E)-1-[(1R,3S,8R,10S,14S)-12-[(2E,4E)-hexa-2,4-dienoyl]-1,6,8,13-tetrahydroxy-3,7,10,14-tetramethyl-2,9-dioxapentacyclo[8.4.0.0?,?.0?,??.0?,??]tetradeca-5,12-dien-5-yl]hexa-2,4-dien-1-one	[M+H]+	519.328	C28H32O8	Oxepanes	VATYWOIGKMMCMM-QHQUPYHQSA-N	O=C(C=CC=CC)C1=C(O)C2(C)C3C(C(=O)C=CC=CC)=C(O)C4(C)C1C5(OC4(O)C3(OC52O)C)C	1	1543.19	519.32684:1611 520.33151:493 521.33618:102	null	43044	45909	70849	40470	75121	44001	35052	40115	60817	12696	12428	30647	56784	54880	56984	10057	61315	49070	55129	12707	48871	57517	74714	42538	34770	12275	39669	12185	32534	47683	19444	15157	17762	9810	7883	13990	13714
2.472	379.207	(2E,4E)-12-hydroxy-13-(hydroxymethyl)-14-methoxy-3,5,7-trimethyl-14-oxotetradeca-2,4-dienoic acid	[M+Na]+	379.209	C19H32O6	Long-chain fatty acids	WKPLWDFQTVJLIX-WFYKWJGLSA-N	COC(=O)C(CO)C(O)CCCCC(C)C\C(C)=C\C(C)=C\C(O)=O	1.668	3144.43	379.20621:14026 380.21088:1246 381.21554:821	166.09393:23 234.12794:11 295.16125:39 336.89697:13 343.18991:33 344.19421:5 361.19547:56 379.02264:10 379.20480:1170 380.00641:4 380.08502:8 380.19064:69	23818	217225	158161	39095	191214	18004	17723	212364	148690	25757	24374	26263	214836	149428	21503	20053	163690	24491	25564	25787	25650	29525	26807	22977	21653	22948	50736	17021	69545	58791	15672	14993	2932	8794	13116	12809	193507
23.569	343.222	(2E,4E)-12-hydroxy-13-(hydroxymethyl)-3,5,7-trimethyltetradeca-2,4-dienedioic acid	[M+H]+	343.211	C18H30O6	Long-chain fatty acids	QFZISQBFEIXWDM-UTLPMFLDSA-N	O=C(O)C=C(C=C(C)CC(C)CCCCC(O)C(C(=O)O)CO)C	0.725	1478.32	343.22198:2908 344.22665:487 345.23132:176	102.95692:7 110.97787:9 112.83990:3 112.86946:2 114.95213:18 115.26186:2 117.00114:11 121.01190:41 121.27607:2 121.59422:1 122.43568:3 124.99692:7 141.00777:1 145.48720:15 145.59212:3 149.69177:2 154.89421:1 155.99576:14 157.08812:5 165.86122:1 169.39645:2 170.47110:2 171.51270:2 174.41299:1 175.11194:16 175.29611:2 176.17223:1 177.15236:1 177.88925:2 178.52075:2 181.00648:1 181.05330:9 193.21883…	16551	34713	18278	26903	19050	19860	26284	16148	33156	25066	33059	33519	31494	16179	15969	30030	13447	15623	30104	40897	21412	20954	18819	12276	15177	25038	23772	31272	18479	26305	10048	5099	6070	9000	7746	4599	11755
2.657	242.185	(2E,4E)-N-(1,3-dihydroxy-3-methylpentan-2-yl)-2-methylhexa-2,4-dienamide	[M+H]+	242.175	C13H23NO3	Tertiary alcohols	PHCDULUANYZTRK-RMTFUQJTSA-N	CCC(C)(O)C(CO)NC(=O)C(\C)=C\C=C\C	0.981	1194.59	242.18478:3278 243.18945:661 244.19412:113	null	110158	128512	75788	15225	69175	112896	60360	126268	79760	116478	105719	15712	132621	81598	123446	90703	84750	18538	132554	131005	21327	21391	95551	103562	122340	109106	57989	59977	74555	90561	63476	61308	65509	12518	43798	53959	107148
3.967	316.223	(2E,4E)-N-[2-(4-hydroxyphenyl)ethyl]dodeca-2,4-dienamide	[M+H]+	316.227	C20H29NO2	1-hydroxy-2-unsubstituted benzenoids	VVRNYAJXAUQHEN-BNFZFUHLSA-N	CCCCCCC\C=C\C=C\C(=O)NCCC1=CC=C(O)C=C1	0.997	1776.56	316.22281:7649 317.22748:1351 318.23214:628	null	109789	129461	60037	93088	63794	39395	91402	81380	61833	25181	13192	68851	124138	66807	68592	21749	81343	147225	203307	26680	92835	166115	144313	153296	173121	31306	51128	27718	139540	118237	128760	91279	111610	51871	39156	97029	57059
18.281	396.249	(2E,4E,12E)-13-(1,3-benzodioxol-5-yl)-1-piperidin-1-yltrideca-2,4,12-trien-1-one	[M+H]+	396.253	C25H33NO3	Benzodioxoles	AVGVCMDFODSDCK-ODWZBEOQSA-N	O=C(\C=C\C=C\CCCCCC\C=C\C1=CC2=C(OCO2)C=C1)N3CCCCC3	0.997	1341.23	396.24939:3293 397.25406:533 398.25873:82	null	15039	24869	17489	19900	17987	19582	15583	23561	23946	20256	19607	23560	26119	24881	18044	18597	20205	19453	13549	22568	24120	23373	21830	26082	26529	20498	16993	14292	24020	20422	109391	94583	151939	58468	61953	89025	45435
15.167	334.296	(2E,4E,12Z)-N-(2-methylpropyl)octadeca-2,4,12-trienamide	[M+Na]+	334.31	C22H39NO	N-acyl amines	PCWWIOUZYOPZHT-VBUSEHTESA-N	OC(=NCC(C)C)C=CC=CCCCCCCC=CCCCCC	1.21	4176.06	334.29517:25285 335.29983:2967 336.30450:309	100.11793:2 101.36430:1 101.40633:1 101.60258:2 102.12566:1 102.55320:2 102.66419:2 103.27129:2 103.33846:1 103.47640:1 104.41974:1 104.75056:3 104.91795:3 105.18177:2 105.52809:2 106.00745:1 106.55969:3 107.16377:1 107.19438:1 108.46761:1 108.79390:1 108.92092:1 109.52437:1 110.35227:1 110.37054:2 110.40891:1 111.17962:1 111.47506:2 111.89964:3 112.18683:1 114.68748:1 114.90363:1 115.05656:2 115…	61883	2040	4581	2644	1534	1505	2957	3264	5147	1940	5111	2428	6575	4331	1522	2162	3516	2132	15719	3346	5047	3326	2756	4099	4756	2025	3532	3112	2644	3084	186971	27950	17147	8730	16882	33300	34438
19.217	388.305	(2E,4E,14E)-13-hydroperoxy-1-piperidin-1-ylicosa-2,4,14-trien-1-one	[M-H2O+H]+	388.32	C25H43NO3	N-acylpiperidines	DXHRROZVQMDXOO-YJIGRPHCSA-N	CCCCC\C=C\C(CCCCCCC\C=C\C=C\C(=O)N1CCCCC1)OO	1.198	3415.88	388.30508:11336 389.30975:1578 390.31442:205	132.06290:19 276.10449:7 342.29449:3 346.55203:9 367.11267:9 370.31821:13 370.33563:10 388.03058:10 388.09097:3 388.13925:21 388.19666:38 388.22842:41 388.24918:22 388.30405:2815 388.64670:2 388.75125:8 389.11316:24 389.15530:21 389.18256:38 389.22739:97 389.30569:177 389.77927:14	25569	29608	30695	29815	37823	31160	26912	30780	24810	32778	31485	25179	38133	30230	24833	21090	23068	40903	43724	45955	44473	42524	44210	38371	33291	27512	31221	29672	38092	23808	16394	25023	18534	25760	39464	17905	370651
30.92	376.318	(2E,4E,14E)-13-hydroperoxy-N-(2-methylpropyl)icosa-2,4,14-trienamide	[M-H2O+H]+	376.32	C24H43NO3	Allylic hydroperoxides	SWLNXMJZQXZBCB-QQYDYBFASA-N	CCCCC\C=C\C(CCCCCCC\C=C\C=C\C(=O)NCC(C)C)OO	1.021	2880.66	376.31766:4891 377.32233:763 378.32699:203	161.14714:6	27877	239817	140235	49966	220081	256366	145395	190731	241562	170337	230520	68183	227309	224878	175232	311602	238379	41437	287875	376476	78131	79775	412603	66232	59696	297835	234652	372782	248853	393387	60995	58714	32692	6812	7335	37459	39150
28.605	761.588	(2E,6E)-3,7,11,15,19,23,27,31,35-nonamethylhexatriaconta-2,6,34-triene-1,11,15,19,23,27,31-heptol	[M+Na]+	761.625	C45H86O7	Polyprenols	FPJJIWCMASJCHO-NXRGQNTBSA-N	OCC=C(C)CCC=C(C)CCCC(O)(C)CCCC(O)(C)CCCC(O)(C)CCCC(O)(C)CCCC(O)(C)CCCC(O)(C)CCC=C(C)C	1.623	2833.75	761.58813:3176 762.59280:440 763.59747:50	184.07153:78 186.07695:11 761.58698:867 761.73645:3 762.60217:58 762.74481:11	6869	6317	5909	7682	2590	7137	7098	2747	9783	141	595	4348	7873	2629	2603	950	8845	2656	467	299	3106	7947	5656	8054	4386	191	7173	194	15299	21170	26602	312	16984	70697	16576	840	397
4.806	245.187	(2E,6E)-3,7,11-trimethyl-2,6,10-dodecatrien-1-ol	[M+Na]+	245.19	C15H26O	Sesquiterpenoids	CRDAMVZIKSXKFV-YFVJMOTDSA-N	OCC=C(C)CCC=C(C)CCC=C(C)C	1.824	29591	245.18661:71009 246.19128:5093 247.19595:412	132.10324:42 185.08672:19 185.89284:5 194.07582:20 199.10999:8 199.18059:29 204.53696:22 205.04219:18 220.48924:2 224.06230:31 224.56760:53 225.06981:29 227.17575:28 227.56961:4 236.11220:17 240.90930:2 244.55121:15 244.83435:3 245.04802:31 245.07678:17 245.09528:42 245.12607:78 245.14967:29 245.18625:20954 245.40033:2 245.43301:2 245.46219:5 245.50932:1 245.59511:14 245.64560:26 245.78787:3 245.…	397849	418896	471396	283773	319123	15781	397403	635165	421970	12150	10716	252340	509448	340021	471416	5596	406189	281377	6676	7159	276856	261441	167945	161295	546725	10151	284617	19989	361350	297550	3505	4410	222545	138300	164984	3285	84888
23.872	427.305	(2E,6E,10E)-13-[(2R)-6-Hydroxy-2,8-dimethyl-3,4-dihydro-2H-chromen-2-yl]-2,6,10-trimethyl-2,6,10-tridecatrienoic acid	[M+H]+	427.284	C27H38O4	Tocotrienols	QOFWRHWADNWKSU-LRXIOGKNSA-N	CC(\CC\C=C(C)\C(O)=O)=C/CC/C(C)=C/CC[C@]1(C)CCC2=CC(=CC(=C2O1)C)O	0.77	1051.35	427.30463:1955 428.30929:262 429.31396:246	104.99625:27 109.02614:17 109.06947:9 109.09875:33 111.04388:15 115.02569:51 119.08341:17 121.09988:14 125.00193:20 125.05910:19 135.11746:15 137.14349:6 144.00574:11 152.03304:11 161.02565:42 162.03108:26 163.03668:14 166.06296:15 199.13412:10 205.04237:8 258.14557:10 271.19229:7 307.24158:30	138593	113242	136132	96648	133207	90671	110641	114928	106102	100007	134470	174843	124330	128072	147514	124632	129798	146307	134805	143883	195400	199661	152913	99103	95731	63485	66297	76218	64853	88840	13869	16624	15242	11209	26957	28716	14780
21.962	359.218	(2E,6E,10Z)-12-hydroxy-10-(hydroxymethyl)-6-methyl-2-(4-methylpent-3-enyl)dodeca-2,6,10-trienoic acid	[M+Na]+	359.219	C20H32O4	Acyclic diterpenoids	GWVCYAYKRPLWGK-AAMZJHKISA-N	O=C(O)C(=CCCC(=CCCC(=CCO)CO)C)CCC=C(C)C	1.656	4896.67	359.21884:11154 360.22351:1211 361.22818:1155	318.16577:26 341.29947:8 358.68402:6 358.97623:25 359.17059:76 359.21762:5391 359.31616:26 360.15930:8 360.21991:172	28458	37537	41110	22667	17621	22052	31100	32166	32237	24944	25455	29843	18366	16712	17740	15884	16078	15579	36493	42906	35511	36921	41381	29726	28315	36589	31876	35297	32522	20627	22333	22499	5500	16230	19040	13878	381619
24.182	543.325	(2E,6E,12E)-19-(2-amino-2-oxoethyl)-9,11-dihydroxy-8-methoxy-10,12,14-trimethyl-15-oxohenicosa-2,6,12-trienedioic acid	[M+NH4]+	543.328	C27H43NO9	Long-chain fatty acids	IZBWUVKNXOGJSA-MNOLRWOYSA-N	COC(\C=C\CC\C=C\C(O)=O)C(O)C(C)C(O)C(\C)=C\C(C)C(=O)CCCC(CC(N)=O)CC(O)=O	0.999	8418.45	543.32526:12432 544.32992:3343 545.33459:665	null	1822	763177	964689	569642	888446	569780	1155030	786407	893495	668878	717662	906819	789155	888206	924601	732808	706988	3678	983764	685846	6286	3151	662687	6305	5014	581447	449733	703383	430415	562239	45827	39313	40794	3941	3797	18876	9873
7.432	364.222	(2E,8E)-9-(1,3-benzodioxol-5-yl)-1-piperidin-1-ylnona-2,8-dien-1-one	[M+Na]+	364.188	C21H27NO3	Benzodioxoles	PKLGRWSJBLGIBF-JMQWPVDRSA-N	O=C(\C=C\CCCC\C=C\C1=CC=C2OCOC2=C1)N3CCCCC3	1.545	1125.71	364.22174:562 365.22641:405 366.23108:959	181.06171:9 199.13226:7 249.15701:12 253.10928:19 344.05844:4 347.14291:12 363.60706:9 363.67032:13 363.70633:16 363.81937:17 363.85452:10 364.03168:8 364.08478:15 364.11813:54 364.18164:1494 364.27063:16 364.40341:12 364.44989:7 364.64249:46 364.68704:11 364.72220:12 365.10150:489 365.18011:113	120512	174466	116697	129459	118858	177974	66957	189387	180580	179452	82210	122004	214972	251653	178276	186257	256014	227753	198712	196815	179963	197768	184298	190365	215433	165995	355330	217738	389827	296721	4139	5107	5598	9028	7983	10285	22997
25.676	419.277	(2R)-2,8-Dimethyl-2-[(3E,7E)-4,8,12-trimethyl-3,7,11-tridecatrien-1-yl]-6-chromanol	[M+Na]+	419.292	C27H40O2	Tocotrienols	ODADKLYLWWCHNB-LDYBVBFYSA-N	CC(C)=CCC/C(C)=C/CC/C(C)=C/CC[C@]1(C)CCC2=CC(=CC(=C2O1)C)O	1.599	2865.19	419.27704:7498 420.28171:930 421.28637:164	399.77551:16 418.96902:5 419.00540:4 419.16129:24 419.27533:3123 419.33649:36 419.36069:14 419.70267:9 419.74542:16 419.89511:4 420.16260:3 420.27469:166 420.51660:5	7871	8867	10365	21894	45533	8499	26650	38537	26005	11624	7735	7221	28893	49735	51472	50960	29626	50725	69120	11815	22641	27621	40736	37529	51305	26281	28872	31203	30996	36711	174963	176337	82315	49561	108497	70740	459377
16.001	433.284	(2R)-2-[(2R,5S)-5-[(2S)-2-hydroxybutyl]oxolan-2-yl]propanoic acid	[2M+H]+	433.281	C11H20O4	Tetrahydrofurans	HTCUURQJNZBKIA-XFWSIPNHSA-N	CC[C@H](O)C[C@@H]1CC[C@@H](O1)[C@@H](C)C(O)=O	0.998	14542.7	433.28427:25711 434.28894:1227 435.29361:75	null	1854	3650	1892	1376	1563	2880	2801	5519	3112	1627	1654	1515	3075	2603	1597	1641	1478	1733	2106	8493	3015	1177	7125	2956	1390	1722	2420	2762	1947	3085	2705	2579	1501	1750	5470	7625	5171
8.498	719.141	(2R)-2-[(E)-3-[3-[(1R)-1-carboxy-2-(3,4-dihydroxyphenyl)ethoxy]carbonyl-2-(3,4-dihydroxyphenyl)-7-hydroxy-2,3-dihydro-1-benzofuran-4-yl]prop-2-enoyl]oxy-3-(3,4-dihydroxyphenyl)propanoic acid	[M+H]+	719.16	C36H30O16	2-arylbenzofuran flavonoids	SNKFFCBZYFGCQN-FTNWOIIGSA-N	OC(=O)[C@@H](CC1=CC=C(O)C(O)=C1)OC(=O)\C=C\C2=CC=C(O)C3=C2C(C(O3)C4=CC=C(O)C(O)=C4)C(=O)O[C@H](CC5=CC(O)=C(O)C=C5)C(O)=O	0.966	1847.57	719.14117:6766 720.14584:1306 721.15051:345	null	2065	1353	924	939	618	351	2203	2964	3077	2585	4518	4781	9589	7379	7930	10843	6725	6804	1794	7174	9736	7045	8016	7913	8266	10593	7656	8938	6916	2693	117805	171317	138022	109055	169280	128227	44710
3.687	387.224	(2R,2'R,4a'S,6'R,8a'S)-4,6'-dihydroxy-2',5',5',8a'-tetramethyl-3',4',4a',5',6',7',8',8a'-octahydro-2'H,3H-spiro[benzo[2,1-b:3,4-c']difuran-2,1'-naphthalen]-6(8H)-one	[M+H]+	387.218	C23H30O5	Phthalides	HKNSYAPUOMHZDE-RCJATNNHSA-N	CC1(C)[C@H](O)CC[C@]([C@@]1([H])CC[C@H]2C)(C)[C@]32CC4=C(O)C=C5C(COC5=O)=C4O3	0.997	1556.08	387.22217:2755 388.22684:621 389.23150:609	null	48294	83874	29710	43531	65663	31257	59723	78670	99075	14087	26287	79557	91809	80814	48108	8712	88272	58726	10681	31484	75497	82477	78335	104193	37149	7705	49925	12833	71656	65135	15552	15709	1627	4104	2130	17680	7004
2.847	402.211	(2R,2'R,4a'S,6'S,7'R,8a'S)-4,6',7'-Trihydroxy-2',5',5',8a'-tetramethyl-3',4',4a',5',6',7,7',8,8',8a'-decahydro-2'H-spiro[furo[2,3-e]isoindole-2,1'-naphthalen]-6(3H)-one	[M+H]+	402.228	C23H31NO5	Isoindolones	RUBLIKRGQGISNL-DXORJMCXSA-N	C[C@@H]1CC[C@H]2C(C)(C)[C@H](O)[C@H](O)C[C@]2(C)[C@@]13CC4=C(O3)C5=C(C=C4O)C(=O)NC5	0.994	2044.6	402.23370:2846 403.23837:1216 404.24304:1028	null	33363	32901	18990	20323	19791	90844	19652	22531	18264	55027	67972	15716	18518	18645	18258	47955	20369	18141	45330	45932	16770	19759	14761	18110	16495	36468	16100	44310	13977	35531	3240	2772	5015	6586	3312	4682	8624
6.947	543.24	(2R,3E)-4-[(1S,6R)-1-Hydroxy-2,2,6-trimethyl-4-oxocyclohexyl]-3-buten-2-yl 6-O-beta-D-xylopyranosyl-beta-D-glucopyranoside	[M+Na]+	543.241	C24H40O12	Fatty acyl glycosides of mono- and disaccharides	IXQBRUSHWUDFSM-RJGCIVIHSA-N	C[C@@H](O[C@@H]1O[C@H](CO[C@@H]2OC[C@@H](O)[C@H](O)[C@H]2O)[C@@H](O)[C@H](O)[C@H]1O)/C=C/[C@@]3(O)[C@H](C)CC(=O)CC3(C)C	1.709	2744.66	543.23932:9667 544.24399:1248 545.24865:284	463.10718:7 464.13315:5 525.22968:13 542.76398:9 542.95441:2 543.06793:5 543.13361:8 543.23840:1060 543.30597:9 543.33569:12 543.61920:8 544.14935:5 544.17896:8 544.24438:110 544.33319:17	6913	7360	17725	9139	10233	7702	12371	3895	6045	30242	21935	18478	14963	7309	12060	23054	14893	9000	7654	12733	38720	26730	13943	51066	22123	31382	11223	47281	5922	7272	304214	366139	4760	192583	301472	265463	269292
9.377	393.115	(2R,3R)-3,7,4'-Trihydroxy-5-methoxy-8-prenylflavanone	[M+Na]+	393.13	C21H22O6	8-prenylated flavanones	CTUJEHJOZXGIIE-VQTJNVASSA-N	O=C1C=2C(OC)=CC(O)=C(C2OC(C3=CC=C(O)C=C3)C1O)CC=C(C)C	1.721	4857.02	393.11523:17966 394.11990:1694 395.12457:330	145.09724:12 271.03790:10 281.04095:4 301.01782:20 349.12228:11 373.08212:15 373.58621:9 375.28235:6 392.87915:4 392.94348:11 393.00671:7 393.05524:33 393.11453:4723 393.21021:70 393.26880:34 393.41913:4 393.52063:2 393.58627:8 393.62927:11 393.67590:2 394.07178:10 394.11792:175	5558	5584	2399	4475	4290	3191	16785	3676	12510	19583	13542	15709	3695	11806	22075	31278	6261	14996	14656	4786	6942	17246	3369	3960	4203	15599	14991	13779	11493	5304	363051	533312	421337	351338	444646	339215	53638
2.743	459.088	(2R,3R)-5,7-dihydroxy-2-(3,4,5-trihydroxyphenyl)-3,4-dihydro-2H-chromen-3-yl 3,4,5-trihydroxybenzoate	[M+H]+	459.09	C22H18O11	Catechin gallates	WMBWREPUVVBILR-WIYYLYMNSA-N	O=C(OC1CC=2C(O)=CC(O)=CC2OC1C3=CC(O)=C(O)C(O)=C3)C4=CC(O)=C(O)C(O)=C4	1.609	1215.76	459.08786:2381 460.09253:304 461.09720:139	149.06209:6 163.03720:22 203.04932:17 211.13298:11 243.04085:13 287.03036:41 289.04077:11 415.18991:11 455.66971:9 458.61850:9 458.71533:22 459.07303:7 459.11774:26 459.18201:11154 459.30408:19 459.35626:2 459.40100:5 459.57346:9 459.61722:17 459.78131:4 459.87082:6 460.03494:8 460.18073:401 460.25714:6 460.67676:7	4948	4729	1496	4555	2269	2976	4687	11833	3089	4168	3816	3550	3146	8329	5191	3577	2488	5158	3661	4269	11539	5625	10138	6107	5048	15042	1766	3766	13249	7925	104926	103126	15329	82920	56144	84443	109646
5.366	605.298	(2R,3R,4S,5R,6R)-2-[[7-[(2R,3R,4R,5S)-3,4-dihydroxy-5-(hydroxymethyl)oxolan-2-yl]oxy-2-ethenyl-2,4b,8,8-tetramethyl-4,4a,5,6,7,8a,9,10-octahydro-3H-phenanthren-3-yl]oxy]-6-methyloxane-3,4,5-triol	[M+Na]+	605.33	C31H50O10	Diterpene glycosides	LABWQTNVUKYYIP-ANNCGNFZSA-N	OCC1OC(OC2CCC3(C)C4C(=CC(C=C)(C)C(OC5OC(C)C(O)C(O)C5O)C4)CCC3C2(C)C)C(O)C1O	0.88	1277.48	605.29895:2698 606.30362:490 607.30829:874	null	20310	20836	47540	88615	64851	23256	44356	69246	69106	29720	23098	71147	74929	56965	36399	28730	57166	64316	6324	23291	55560	58589	53599	50013	49997	8323	38390	22267	50339	44444	993	2571	5537	1775	2016	1401	8558
6.766	517.209	(2R,3R,4S,5S,6R)-2-[(3R)-1,7-bis(3,4-dihydroxyphenyl)heptan-3-yl]oxy-6-(hydroxymethyl)oxane-3,4,5-triol	[M+Na]+	517.204	C25H34O10	Linear diarylheptanoids	LSEDQFLRUJOXDX-SBOHWPTNSA-N	OC1=CC=C(C=C1O)CCCCC(OC2OC(CO)C(O)C(O)C2O)CCC3=CC=C(O)C(O)=C3	1.594	1859.51	517.20935:10878 518.21402:1827 519.21869:519	129.05829:9 132.10109:7 263.14066:9 436.70126:7 453.21057:50 502.03619:32 506.37903:10 516.67682:31 516.73962:51 516.75934:59 516.93610:6 517.11969:9 517.20898:2208 517.28748:37 517.63391:8 517.67352:10 517.71991:20 517.74731:10 517.89069:9 518.21014:219 518.25555:21 518.30286:13 518.32269:13 521.09808:1	53927	54553	43750	34992	43922	8884	47407	61895	35938	6603	18098	39218	50829	38529	53901	9533	52016	33080	22370	23089	26792	26208	27500	24604	60219	6741	50570	8607	59086	48074	9619	25376	82562	39710	46362	17655	62324
4.527	669.392	(2R,3R,4S,5S,6R)-2-[(E)-5-[(1R,4aS,5S,6R,8aS)-6-hydroxy-5,8a-dimethyl-2-methylidene-5-[[(2R,3R,4S,5S,6R)-3,4,5-trihydroxy-6-(hydroxymethyl)oxan-2-yl]oxymethyl]-3,4,4a,6,7,8-hexahydro-1H-naphthalen-1-yl]-3-methylpent-2-enoxy]-6-(hydroxymethyl)oxane-3,4,5-triol	[M+Na]+	669.346	C32H54O13	Diterpene glycosides	QIOMMMCQFIBVKA-PPQBIMEKSA-N	OCC1OC(OCC=C(C)CCC2C(=C)CCC3C(C)(COC4OC(CO)C(O)C(O)C4O)C(O)CCC23C)C(O)C(O)C1O	0.793	1460.88	669.39178:4856 670.39645:1267 671.40112:221	null	357	501	331	2005	972	3817	1453	1473	504	4306	1023	481	555	1938	87	3507	1151	220	772	4365	1590	887	1586	1628	1208	1236	1225	1316	1614	2063	96	1130	396	224	1194	31	519
12.508	545.197	(2R,3R,4S,5S,6R)-2-[3-[2-(4-hydroxy-3-methoxyphenyl)-3-(hydroxymethyl)-7-methoxy-2,3-dihydro-1-benzofuran-5-yl]propoxy]-6-(hydroxymethyl)oxane-3,4,5-triol	[M+Na]+	545.198	C26H34O11	2-arylbenzofuran flavonoids	DVWKMCPPEMUHBE-RAGYRXETSA-N	OC1=CC=C(C=C1OC)C2OC3=C(OC)C=C(C=C3C2CO)CCCOC4OC(CO)C(O)C(O)C4O	1	1205.96	545.19794:2667 546.20260:529 547.20727:118	null	8178	1366	2027	8432	3194	3416	4432	2878	4729	2802	6077	4816	6727	15242	7612	8039	16125	7128	8338	16653	6527	2710	13202	8718	12601	4659	5873	8720	15874	17071	101660	116797	72625	91861	83701	78538	98156
5.365	442.266	(2R,3R,4S,5S,6R)-2-octoxy-6-[[(2S,3R,4S,5R)-3,4,5-trihydroxyoxan-2-yl]oxymethyl]oxane-3,4,5-triol	[M+NH4]+	442.265	C19H36O10	Fatty acyl glycosides of mono- and disaccharides	IBSNNVHJJNLMJW-BMVMOQKNSA-N	CCCCCCCCO[C@@H]1O[C@H](CO[C@@H]2OC[C@@H](O)[C@H](O)[C@H]2O)[C@@H](O)[C@H](O)[C@H]1O	1	2866.14	442.26593:1645 443.27060:1305 444.27527:284	null	29802	34538	36307	22221	33011	15661	31019	31647	32299	10298	4115	28603	44882	34076	36054	12344	44988	31359	17833	9352	27279	26189	11168	29519	36119	21507	30084	19710	37673	25569	9703	15923	5766	2702	2388	20257	16455
17.968	955.649	(2R,3R,6R)-3-hydroxy-2-methyl-6-((3R,5S,7R,8R,9S,10S,12S,13R,14S,17R)-3,7,12-trihydroxy-10,13-dimethylhexadecahydro-1H-cyclopenta[a]phenanthren-17-yl)heptanoic acid	[2M+Na]+	955.648	C27H46O6	Tetrahydroxy bile acids, alcohols and derivatives	FAYYTQMQTAKHRM-ARIMCAHSSA-N	C[C@@H]([C@H]1CC[C@]2([H])[C@]1(C)[C@@H](O)C[C@@]3([H])[C@@]2([H])[C@H](O)C[C@@]4([H])[C@]3(C)CC[C@@H](O)C4)CC[C@@H](O)[C@@H](C)C(O)=O	1.556	3128.33	955.64886:13667 956.65353:5283 957.65820:1124	162.69150:2 228.99387:8 239.57762:1 245.11162:14 270.77933:2 291.97318:1 298.93851:1 345.44150:2 355.26630:10 433.27155:2 483.08511:4 489.26505:10 489.31818:9311 489.52750:4 489.56769:3 489.65234:2 489.92191:11 490.23407:6 490.32227:593 490.39154:3 490.65347:4 490.83069:4 491.01511:3 491.46283:4 539.85297:1 544.31519:8 547.17560:22 547.28296:15 558.61786:2 634.55029:2 668.35522:10 691.04376:2 714…	2512	1238	1025	157	157	95	1500	235	160	73	9	595	60	855	164	1	23	1321	172	50	874	628	49	58	1581	1776	230	584	187	371	58	130	90	151	789	858	122
4.245	402.211	(2R,3S,4aS,7R,8R,8aS)-2,3,4'-trihydroxy-4,4,7,8a-tetramethylspiro[2,3,4a,5,6,7-hexahydro-1H-naphthalene-8,2'-7,8-dihydro-3H-furo[2,3-e]isoindole]-6'-one	[M+H]+	402.227	C23H31NO5	Isoindolones	RUBLIKRGQGISNL-DXORJMCXSA-N	OC1=NCC=2C=3OC4(CC3C(O)=CC12)C(C)CCC5C(C)(C)C(O)C(O)CC54C	0.958	2082.09	402.21210:3781 403.21676:1290 404.22143:380	null	27774	33602	40064	21949	40561	1412731	36252	41529	37259	526903	818836	10649	41115	16686	41677	509429	20671	11225	289642	664374	53310	13630	35248	43876	36052	479767	30810	580524	33780	11760	23997	9138	11180	2870	10370	10047	59001
13.598	492.2	(2R,3S,4S,5R,6R)-2-(hydroxymethyl)-6-[[(2R,3S,4S,5R,6S)-3,4,5-trihydroxy-6-(2-hydroxy-4-prop-2-enylphenoxy)oxan-2-yl]methoxy]oxane-3,4,5-triol	[M+NH4]+	492.207	C21H30O12	Phenolic glycosides	JSQKCXPOJUGOCX-LWZURRPWSA-N	OC1=CC(=CC=C1OC2OC(COC3OC(CO)C(O)C(O)C3O)C(O)C(O)C2O)CC=C	0.99	1498.33	492.19965:5245 493.20431:1101 494.20898:310	null	9844	4129	2347	2168	3064	6194	12530	6154	3514	2637	2104	6634	4022	2178	11245	4694	7269	2777	2792	2046	3565	4185	3731	7618	2226	4127	9394	7815	2955	2818	27268	24816	31889	21289	18932	30250	126247
6.298	413.176	(2R,3S,4S,5R,6R)-2-(hydroxymethyl)-6-[4-(4-hydroxy-2,6,6-trimethylcyclohexen-1-yl)butan-2-yloxy]oxane-3,4,5-triol	[M+H]+	413.176	C19H34O7	Fatty acyl glycosides of mono- and disaccharides	QOLJILMTPKQQQA-KWEBYEANSA-N	OCC1OC(OC(C)CCC2=C(C)CC(O)CC2(C)C)C(O)C(O)C1O	1	1055.53	413.17615:3426 414.18082:607 415.18548:537	null	12323	28257	29779	11350	45912	17976	39216	38961	43331	30155	29234	10543	44984	36459	9986	54897	47485	30343	46695	25012	33600	35924	25958	21413	18516	44644	20385	31692	22169	27091	131491	171406	143160	50425	71371	137744	69973
5.927	440.25	(2R,3S,4S,5R,6R)-2-[[(2R,3R,4R)-3,4-dihydroxy-4-(hydroxymethyl)oxolan-2-yl]oxymethyl]-6-oct-1-en-3-yloxyoxane-3,4,5-triol	[M+NH4]+	440.249	C19H34O10	Fatty acyl glycosides of mono- and disaccharides	MUPQSGHACLOUTE-PARKKQJRSA-N	CCCCCC(O[C@@H]1O[C@H](CO[C@@H]2OC[C@](O)(CO)[C@H]2O)[C@@H](O)[C@H](O)[C@H]1O)C=C	1	1666.47	440.24930:5602 441.25397:1073 442.25863:1197	null	7480	5122	21876	34155	11082	15021	17345	5299	19077	18815	8073	38043	6949	16025	8412	22644	11222	6161	6756	22395	10503	26268	9854	31179	70600	21448	8998	19343	11241	6070	8511	15391	8850	3224	6695	18493	5273
7.938	1069.29	(2R,3S,4S,5S,6S)-2-(((2R,3R,4S,5S,6R)-2-hydroxy-5-(((2R,3R,4R,5S,6R)-5-hydroxy-4-(((2R,3R,4R,5S,6R)-3,4,5-trihydroxy-6-(hydroxymethyl)tetrahydro-2H-pyran-2-yl)oxy)-3-(((2R,3R,4R,5S)-3,4,5-trihydroxytetrahydro-2H-pyran-2-yl)oxy)-6-((((2R,3R,4S,5S)-3,4,...	[M+Na]+	1069.34	C39H66O32	Oligosaccharides	NMLOPXSNELFOLK-UHFFFAOYSA-N	OCC1OC(OC2C(O)C(OC(OC3C(OC(O)C(OC4OC(C)C(O)C(O)C4O)C3OC5OCC(O)C(O)C5O)CO)C2OC6OCC(O)C(O)C6O)COC7OCC(O)C(O)C7O)C(O)C(O)C1O	0.623	20040.2	1069.28198:14074 1070.28665:5140 1071.29132:951	301.06693:56 376.20538:6 463.12219:9 646.69257:19 907.21588:5 1066.01929:6 1069.28137:2843 1069.45166:17 1069.48853:8 1069.65771:4 1069.78418:13 1069.99915:6 1070.27527:292 1070.34058:27 1070.43030:11 1070.46448:10 1070.94373:4 1071.06775:3	603	292	97	1140	95	883	44529	35851	31216	29184	24979	15740	203666	152217	152030	242346	154457	14185	7789	8198	3239	2088	7826	4630	12308	15107	11931	12743	14899	13875	9834696	10730382	7320871	3731387	9333923	8169944	75522
13.256	421.181	(2R,3S,4S,9R,12R,13R,14S,15R,16R,17S)-3,4,12,13,15,16-hexahydroxy-2,6,14,17-tetramethyl-10-oxatetracyclo[7.7.1.0?,?.0??,??]heptadec-6-en-11-one	[M+Na]+	421.182	C20H30O8	Quassinoids	KHGBORGCCDJDRD-RLFHBHCYSA-N	O=C1OC2CC3=C(C)CC(O)C(O)C3(C)C4C(O)C(O)C(C)C(O)(C1O)C24C	1	2525.55	421.18118:5230 422.18585:831 423.19052:1524	null	6694	4785	5514	3045	4590	17883	11363	5587	10492	9907	3601	6287	6297	16162	15342	13728	12247	7465	4394	15436	16943	7099	11453	11310	14090	10357	9621	9253	11392	14466	115882	128889	125652	98992	71976	88563	196527
17.968	489.32	(2R,3S,6R)-3-hydroxy-2-methyl-6-((3R,5S,7R,8R,9S,10S,12S,13R,14S,17R)-3,7,12-trihydroxy-10,13-dimethylhexadecahydro-1H-cyclopenta[a]phenanthren-17-yl)heptanoic acid	[M+Na]+	489.319	C27H46O6	Tetrahydroxy bile acids, alcohols and derivatives	FAYYTQMQTAKHRM-WXFYZJABSA-N	C[C@@H]([C@H]1CC[C@]2([H])[C@]1(C)[C@@H](O)C[C@@]3([H])[C@@]2([H])[C@H](O)C[C@@]4([H])[C@]3(C)CC[C@@H](O)C4)CC[C@H](O)[C@@H](C)C(O)=O	1.596	65493	489.31979:138653 490.32446:30916 491.32913:3056	100.01360:2 100.09014:1 100.13539:2 100.30776:2 100.51864:2 100.59188:3 100.66516:2 100.73846:3 100.84672:1 100.89738:1 101.03543:3 101.30833:3 101.32233:2 101.44141:2 101.46244:2 101.49747:2 101.57284:2 101.65524:1 101.84821:2 102.15385:3 102.17846:3 102.41065:1 102.62549:2 102.63958:3 102.76649:2 102.85818:2 102.91111:2 102.98169:1 102.99238:3 103.02935:1 103.10528:2 103.26781:2 103.50832:2 103…	7332	6339	9412	2646	4269	3627	3668	4740	2322	4524	8162	3795	2964	15676	4298	13206	5898	2285	10051	3067	21078	4098	9747	5344	2699	4325	3853	6306	6993	2139	13312	2095	11283	5891	6425	7488	5195
7.887	501.267	(2R,4'aR,5'S,6'R,6'aS,10'aR,10'bR)-6'-(acetyloxy)-4'a,6'a,10'b-trimethyl-5''-oxo-decahydro-1'H-dispiro[oxirane-2,7'-naphtho[2,1-b]pyran-3',3''-oxolane]-5'-yl 2-methylpropanoate	[M+Na]+	501.246	C26H38O8	Naphthopyrans	NLLJGJGLOHFJMI-FDPZVKDNSA-N	O=C(OC1C(OC(=O)C(C)C)C2(OC3(COC(=O)C3)CCC2(C)C4CCCC5(OC5)C14C)C)C	1.247	1830.45	501.26675:4517 502.27142:823 503.27609:156	155.08012:29 272.15839:93 273.15924:13 370.48526:19 385.24686:46 435.45996:10 473.62863:20 492.77353:9 495.20880:8 496.16135:7 500.57214:3 500.69623:23 500.74948:36 500.78598:10 500.95334:15 501.06219:14 501.10907:11 501.19470:29 501.26965:319 501.33105:13 501.56418:16 501.67441:15 501.71658:24 501.76599:135 501.90359:13 502.14545:6 502.21857:26 502.26218:40 502.27814:35 502.70724:7	47496	9384	10614	33055	12950	21639	6267	29791	20132	25846	21857	40122	29798	47146	18254	29620	36735	7539	21676	41784	71135	49531	40120	39820	6176	10522	26622	10766	28253	5623	12440	19062	3937	3978	14599	19870	35052
30.629	347.256	(2R,4aR,7S,8S,8aR)-8-[(Z)-5-hydroxy-3-methylpent-3-enyl]-4,4,7,8a-tetramethyl-2,3,4a,5,6,8-hexahydro-1H-naphthalene-2,7-diol	[M+Na]+	347.256	C20H36O3	Diterpenoids	JNELTBHOLOQEJH-LPULDKDHSA-N	OCC=C(C)CCC1C(O)(C)CCC2C(C)(C)CC(O)CC12C	1.683	10118.3	347.25601:28025 348.26068:3033 349.26535:421	165.00650:13 329.29202:2 347.18439:116 347.25574:11760 347.37140:4 347.41678:6 347.68906:5 348.18237:17 348.25565:404 348.32593:19	19019	1008671	735438	32259	827401	1039244	362252	773554	672590	581087	703452	23987	37053	42526	29705	32048	39297	2294	28888	38049	5431	4435	34322	4100	4120	33300	38664	38625	39672	39071	12651	10822	5436	4226	2694	7175	115050
20.367	437.287	(2'R,4R,5'R,6aR,6bS,8aS,8bR,9S,11aS,12aR,12bS)-5',6a,8a,9-tetramethyl-1,3,3',4,4',5,5',6,6a,6b,6',7,8,8a,8b,9,11a,12,12a,12b-icosahydrospiro[naphtho[2',1':4,5]indeno[2,1-b]furan-10,2'-pyran]-4-ol	[M+Na]+	437.3	C27H42O3	Triterpenoids	WQLVFSAGQJTQCK-VPCISJBQSA-N	OC1CC2=CCC3C(CCC4(C)C3CC5OC6(OCC(C)CC6)C(C)C54)C2(C)CC1	1.685	1959.8	437.28677:5480 438.29144:937 439.29611:243	233.88397:1 395.59729:10 419.25583:9 437.01056:2 437.11270:13 437.19299:29 437.23557:43 437.28604:2004 437.37469:7 437.88098:5 438.14200:3 438.21854:8 438.26212:35 438.28809:131	3791	3302	3163	2695	9853	11479	3846	15959	4374	11626	15304	5539	9305	13551	9229	21012	3415	2915	4289	3216	4651	18097	21656	24157	6225	11022	13548	11183	10635	7502	182130	177945	153080	112718	200960	166686	38354
5.797	466.217	(2'R,6'S,8a'S)-4,7'-Dihydroxy-2',5',5',8a'-tetramethyl-6-oxo-3,3',4',4a',5',6,6',7,7',8,8',8a'-dodecahydro-2'H-spiro[furo[2,3-e]isoindole-2,1'-naphthalen]-6'-yl acetate	[M+Na]+	466.22	C25H33NO6	Isoindoles	JOLITHWHEFIGDT-AXUMRIGYSA-N	C[C@@H]1CCC2C(C)(C)[C@H](OC(C)=O)C(O)C[C@]2(C)C13CC4=C(O3)C5=C(C=C4O)C(=O)NC5	0.998	1701.42	466.21667:5908 467.22134:1059 468.22601:222	null	50453	46747	12583	32174	24819	33384	41492	48152	29520	107365	20206	43103	24944	48625	59520	41532	21124	32516	32673	42386	45526	39829	39980	18835	25025	26838	16223	72771	36000	73424	26077	10403	18095	6430	9030	12601	89710
30.209	797.518	(2S)-1,2-bis-O-(9Z,12Z,15Z-octadecatrienoyl)-3-beta-D-galactopyranosyl-sn-glycerol	[M+Na]+	797.594	C45H74O10	1,2-diacyl-3-O-beta-D-galactosyl-sn-glycerols	QUZHZFAQJATMCA-QGNRAYBOSA-N	O[C@@H]1[C@@H](O)[C@@H](O)[C@H](OC[C@@H](COC(CCCCCCC/C=C\C/C=C\C/C=C\CC)=O)OC(CCCCCCC/C=C\C/C=C\C/C=C\CC)=O)OC1CO	0.964	12158.6	797.51825:20746 798.52292:6972 799.52759:1537	101.02391:61 103.03787:58 107.08488:16 109.02633:8 109.10172:24 115.03764:30 117.05247:25 121.09954:34 123.11386:6 127.03512:31 133.10010:34 135.11418:19 145.04672:24 147.11514:19 149.13025:29 161.13760:8 165.09584:8 173.13350:8 184.07419:57 185.03915:24 189.09711:9 191.14523:6 203.04959:30 204.05219:6 220.03487:14 243.08401:56 244.08890:7 259.20319:4 261.22070:25 321.21182:15 335.25534:58 336.26…	1356787	2126042	15582	42723	4522	3360	5311	2429	1705	13102	15089	12691	5702	2847	3391	11678	6468	11808	2473	13016	9021	13284	6941	12126	14657	12632	12015	9856	4644	4808	8731	9583	4609	9692	13314	7898	7161
8.529	442.176	(2S)-2-(2-hydroxypropan-2-yl)-9-[(2S,3R,4S,5S,6R)-3,4,5-trihydroxy-6-(hydroxymethyl)oxan-2-yl]oxy-2,3-dihydrofuro[3,2-g]chromen-7-one	[M+ACN+H]+	442.171	C20H24O10	Coumarin glycosides	JWWFVRMFYKPZNE-VVIWCBLHSA-N	CC(C)(O)[C@@H]1CC2=C(O1)C(O[C@@H]3O[C@H](CO)[C@@H](O)[C@H](O)[C@H]3O)=C4OC(=O)C=CC4=C2	0.996	10243.1	442.17548:15376 443.18014:1921 444.18481:341	null	46900	43778	49617	8187	31781	84202	33550	51142	21909	31758	32704	13091	39090	72791	47276	33680	23182	47191	51039	43721	46952	58755	64622	46540	66263	51395	72404	33321	43252	72780	850577	1278207	1246856	784554	889171	698115	328273
2.007	248.149	(2S)-2-[(1S,2R)-1,2-dihydroxypentyl]-4-methoxy-2,3-dihydropyran-6-one	[M+NH4]+	248.149	C11H18O5	Dihydropyranones	YLHOHANRUSKHKO-YWVKMMECSA-N	O=C1OC(CC(OC)=C1)C(O)C(O)CCC	1	1203.55	248.14917:2550 249.15384:369 250.15851:785	null	18734	20942	11772	12931	12416	64354	13804	18103	12491	79423	40635	13701	14469	9939	19418	46325	10733	12795	66250	68109	22222	20354	17540	21814	17513	36406	15605	23060	19179	19798	5862	6348	42833	36873	13574	9467	456508
7.525	360.106	(2S)-3-(3,4-dihydroxyphenyl)-2-[[(E)-3-(3,4-dihydroxyphenyl)prop-2-enoyl]amino]propanoic acid	[M+H]+	360.108	C18H17NO7	Tyrosine and derivatives	GPZFXSWMDFBRGS-UXONFWTHSA-N	OC(=O)[C@H](CC1=CC(O)=C(O)C=C1)NC(=O)\C=C\C2=CC(O)=C(O)C=C2	1	1024.78	360.10699:2688 361.11166:445 362.11633:282	null	67180	58216	58219	60857	43116	97431	59510	15714	47022	68604	55521	93469	49646	61270	42870	55520	16241	76859	98538	100453	145374	113904	125816	128625	70866	69274	85959	113718	36709	53024	13534	15064	20260	6358	8317	15590	10027
1.812	366.108	(2S)-7-Hydroxy-3-oxo-3,4-dihydro-2H-1,4-benzoxazin-2-yl beta-D-glucopyranoside	[M+Na]+	366.08	C14H17NO9	O-glycosyl compounds	VUFDXOACUHDTLI-PUOUXSMHSA-N	OC[C@H]1O[C@@H](O[C@@H]2OC3=CC(=CC=C3NC2=O)O)[C@H](O)[C@@H](O)[C@@H]1O	1.702	10331.9	366.10812:16460 367.11279:1954 368.11746:222	100.07209:25 111.04366:7 195.12099:14 204.12624:22 253.09929:15 270.13315:5 292.15768:13 330.13171:6 345.55435:15 348.15659:6 358.18304:7 365.64771:7 366.11365:100 366.17706:3773 366.27927:19 366.37973:5 366.61279:9 366.63943:33 366.68506:17 367.14130:83 367.17566:204 367.29910:8	251783	310778	254183	23648	237173	236377	252668	335888	183140	202561	340814	239002	1029025	820446	1509535	319758	234046	162005	269391	242359	288842	293377	264237	249334	264290	259237	1569655	239834	1049803	1097385	867395	1134370	949494	2694	632674	1036584	4338
5.089	266.139	(2S,3R)-3-hydroxy-4-methoxy-2-(2-phenylethyl)-2,3-dihydropyran-6-one	[M+NH4]+	266.139	C14H16O4	Kavalactones	VJCNEDVMYQCMBK-SMDDNHRTSA-N	COC1=CC(=O)O[C@@H](CCC2=CC=CC=C2)[C@H]1O	1	1660.56	266.13901:3163 267.14368:1523 268.14834:304	null	84488	102845	105533	160274	132770	17278	105890	177429	194540	14438	106266	155516	164894	128626	101626	154644	177065	107377	28262	17147	140601	125531	20535	160529	192949	13362	127164	15928	184499	173096	9052	8376	143271	39074	40354	8521	83527
11.36	503.246	(2S,3R,4R,5R,6R)-2-methyl-6-[[(2R,3S,4S,5R,6R)-3,4,5-trihydroxy-6-[(E)-7-hydroxy-3,7-dimethyloct-3-enoxy]oxan-2-yl]methoxy]oxane-3,4,5-triol	[M+Na]+	503.246	C22H40O11	Fatty acyl glycosides of mono- and disaccharides	VUGMGEQWBOCMAV-QLEKUEJFSA-N	OC1C(O)C(OCC2OC(OCCC(=CCCC(O)(C)C)C)C(O)C(O)C2O)OC(C)C1O	1	1010.28	503.24637:4039 504.25104:654 505.25570:199	null	10372	3477	9809	2518	3475	8093	3546	12545	10879	10766	5604	10607	11886	11342	10866	3461	13845	8933	10375	5090	11962	11188	14696	12107	9566	10540	9292	3163	7354	18780	39713	45206	40867	19854	27975	29050	72488
7.607	969.522	(2S,3R,4R,5R,6S)-2-(((2R,3R,4S,5S,6R)-2-(((3S,5R,6S,8R,10R,12R,13S,14R)-3,12-dihydroxy-4,4,8,10,14-pentamethyl-17-((S)-6-methyl-2-(((2S,3R,4S,5S,6R)-3,4,5-trihydroxy-6-(hydroxymethyl)tetrahydro-2H-pyran-2-yl)oxy)hept-5-en-2-yl)hexadecahydro-1H-cyclopenta[a]phenanthren-6-yl)oxy)-4,5-dihydroxy-6-(hydroxymethyl)tetrahydro-2H-pyran-3-yl)oxy)-6-methyltetrahydro-2H-pyran-3,4,5-triol	[M+Na]+	969.53	C48H82O18	Triterpene saponins	PWAOOJDMFUQOKB-BJBUHHIASA-N	OCC1OC(OC2CC3(C)C(CC(O)C4C(CCC43C)C(OC5OC(CO)C(O)C(O)C5O)(C)CCC=C(C)C)C6(C)CCC(O)C(C)(C)C26)C(OC7OC(C)C(O)C(O)C7O)C(O)C1O	0.997	1266.52	969.52246:3719 970.52713:1375 971.53180:391	null	12	1	252	26	59	90	113	64	1	70	1	1	11	53	188	1	1	1	279	1	1	62	118	40	104	179	95	849	567	425	206	30	7	1	290	84	1
10.128	889.482	(2S,3R,4R,5R,6S)-2-{[(2R,3R,4S,5R,6R)-4,5-dihydroxy-6-methyl-2-[(2R,4'S,7'S,8'R,9'S,13'R,14'R,16'R)-7',9',13'-trimethyl-5-methylidene-16'-{[(2R,3R,4R,5R,6S)-3,4,5-trihydroxy-6-methyloxan-2-yl]oxy}-5'-oxaspiro[oxane-2,6'-pentacyclo[10.8.0.0?,?.0?,?.0??,??]icosan]-18'-eneoxy]oxan-3-yl]oxy}-6-methyloxane-3,4,5-triol	[M+Na]+	889.454	C45H70O16	Steroidal saponins	QNYOCAYOHKMFCQ-OLPWHGRMSA-N	OC1C(O)C(OC2CC3=CCC4C(CCC5(C)C4CC6OC7(OCC(=C)CC7)C(C)C65)C3(C)C(OC8OC(C)C(O)C(O)C8OC9OC(C)C(O)C(O)C9O)C2)OC(C)C1O	1.604	2636.57	889.48163:15070 890.48630:5189 891.49096:1457	229.15179:26 383.23193:25 384.23495:3 627.32404:8 628.31763:7 875.32452:9 888.95203:11 889.07391:36 889.19116:10 889.47980:2073 889.65253:7 889.73315:10 889.79224:6 889.85455:7 889.96881:19 890.10358:6 890.24884:6 890.31226:16 890.40778:9 890.48114:303 890.58099:17 890.95471:4 890.98584:1 891.44275:1	352	1127	1017	1088	202	785	910	2099	1617	1850	2208	1073	473	792	338	159	397	1013	541	2193	93	345	1657	742	794	246	2250	647	55	743	605	960	790	435	733	34	368
29.223	784.583	(2S,3R,4R,5R,6S)-2-{[(2R,3R,4S,5S,6R)-2-{[(2R,5S,7R,8S,10R,11R,14S,15R,16R)-5,16-dihydroxy-2,6,6,10,11-pentamethyl-14-(6-methylhepta-2,5-dien-2-yl)tetracyclo[8.7.0.0?,?.0??,??]heptadecan-8-yl]oxy}-4,5-dihydroxy-6-(hydroxymethyl)oxan-3-yl]oxy}-6-methyloxane-3,4,5-triol	[M+NH4]+	784.521	C42H70O12	Triterpenoids	QOMBXPYXWGTFNR-JBZRFGBVSA-N	OCC1OC(OC2CC3(C)C(CC(O)C4C(C(=CCC=C(C)C)C)CCC43C)C5(C)CCC(O)C(C)(C)C25)C(OC6OC(C)C(O)C(O)C6O)C(O)C1O	0.776	5884.93	784.58252:6013 785.58719:1825 786.59186:272	184.07373:79 185.06801:6 784.58350:1699 784.75153:3 784.83948:5 785.47516:7 785.58356:208	1307	273326	28295	2940	205231	282286	1415505	1774477	341945	173433	356703	355115	257036	276042	452187	439335	526795	5676	516018	1513575	11005	12833	1039470	10232	6715	538717	480197	464317	95817	283507	142964	76979	55084	3703	5173	53461	139481
10.969	1089.6	(2S,3R,4S,5S,6R)-2-(((2S,3R,4S,5R,6R)-2-(((2R,3R,4R,5R,6R)-6-(((2aS,2'R,5R,5'R,6aR,8aS,9S)-2,5-dihydroxy-5',6a,8a,9-tetramethyldocosahydrospiro[naphtho[2',1':4,5]indeno[2,1-b]furan-10,2'-pyran]-4-yl)oxy)-4,5-dihydroxy-2-(hydroxymethyl)tetrahydro-2H-pyran-3-yl)oxy)-5-hydroxy-6-(hydroxymethyl)-4-(((2S,3R,4S,5R)-3,4,5-trihydroxytetrahydro-2H-pyran-2-yl)oxy)tetrahydro-2H-pyran-3-yl)oxy)-6-(hydroxymet…	[M+Na]+	1089.51	C50H82O24	Steroidal saponins	REIZDYUGEPBIJP-NIQYLBQUSA-N	OCC1OC(OC2C(OC(CO)C(O)C2OC3OCC(O)C(O)C3O)OC4C(O)C(O)C(OC5CC6C(O)CC7C(CCC8(C)C7CC9OC%10(OCC(C)CC%10)C(C)C98)C6(C)CC5O)OC4CO)C(O)C(O)C1O	1.499	3304.37	1089.59851:15702 1090.60318:7279 1091.60785:1334	120.41965:1 217.13466:8 223.84375:2 329.05795:2 376.33289:2 383.22861:8 390.83606:18 482.41324:2 496.34827:7 509.91599:7 598.69110:3 627.36578:4 725.56158:1 733.38733:12 758.11218:2 858.77875:8 985.10144:2 1036.46545:2 1073.95483:12 1080.46204:8 1089.00842:5 1089.34131:4 1089.38721:5 1089.59729:2615 1089.72083:13 1089.80164:8 1089.86951:29 1089.91431:12 1089.98425:5 1090.01880:11 1090.07617:9 109…	162	1	416	1181	133	128	316	33	97	549	1074	216	14	876	1	180	323	1003	1	140	745	907	74	53	13	1	220	163	1	370	201	770	350	326	535	899	324
26.708	367.281	(2S,3R,4S,5S,6R)-2-[4-(3-hydroxybutyl)phenoxy]-6-(hydroxymethyl)oxane-3,4,5-triol	[M+H-H2O]+	367.278	C16H24O7	Phenolic glycosides	SCUSKAVTYFDOEU-YLHHEPAUSA-N	OCC1OC(OC2=CC=C(C=C2)CCC(O)C)C(O)C(O)C1O	0.998	1425.71	367.28101:3318 368.28567:524 369.29034:161	null	25189	167884	197212	21821	180978	121254	109417	114195	146154	142427	145627	15946	30944	23575	23031	28363	19730	4230	18411	20839	5252	6526	32966	4300	5342	18265	18511	28962	17753	28510	10807	10172	8006	7738	3643	7399	26382
11.431	553.26	(2S,3R,5S,9R)-2,3-dihydroxy-14-(hydroxymethyl)-5,9-dimethyl-14-{[(2S,3R,4S,5S,6R)-3,4,5-trihydroxy-6-(hydroxymethyl)oxan-2-yl]oxy}tetracyclo[11.2.1.0?,??.0?,?]hexadecane-5-carboxylic acid	[M+Na]+	553.26	C26H42O11	Diterpene glycosides	QUCGBWQRLWOVBR-BBJJSLPGSA-N	O=C(O)C1(C)CCCC2(C)C3CCC4CC3(CC4(OC5OC(CO)C(O)C(O)C5O)CO)C(O)C(O)C12	1	1648.83	553.26031:3308 554.26498:673 555.26965:2274	null	11726	5537	5622	8302	3062	9845	11056	2657	4810	7507	7804	12621	6234	8376	17939	16724	1894	8827	10509	12819	10868	10627	10704	10703	19763	11262	2330	10837	1816	7222	266396	285107	15489	204034	182274	173744	218607
12.201	357.133	(2S,3S)-3,5,7-trihydroxy-2-(4-hydroxyphenyl)-8-(3-methylbut-2-enyl)-2,3-dihydrochromen-4-one	[M+H]+	357.133	C20H20O6	8-prenylated flavanones	IPWPEUJWMOPJDG-MOPGFXCFSA-N	O=C1C2=C(O)C=C(O)C(=C2OC(C3=CC=C(O)C=C3)C1O)CC=C(C)C	1.806	2818.27	357.13260:5372 358.13727:725 359.14193:214	105.06745:5 107.04749:490 108.05122:42 109.06599:9 111.00713:15 118.98084:6 119.04907:43 121.02707:26 122.53177:6 123.00599:460 123.04184:67 135.04155:28 137.02115:87 137.52669:30 138.02489:18 138.06567:6 139.03833:522 140.04263:17 145.06781:22 147.00562:9 147.04358:11 148.04428:5 149.01997:30 151.03522:15 153.02097:7 157.06187:17 165.01668:2225 166.02089:61 167.03241:10 169.06609:3 171.07599:23 …	58852	57460	24226	37658	54218	46339	31936	19368	19511	53045	56990	38135	36645	33323	59836	19840	29195	69648	30528	27182	60595	31820	52447	20591	19969	26852	22050	28472	25674	26435	224832	238485	202357	213077	171509	145548	259499
10.128	911.462	(2S,3S,4R,5R,6S)-2-((2S)-4-((4R,6R,6aR,8aS,9S,10R)-6-(((2R,3S,4S,5R)-4,5-dihydroxy-3-(((3R,4R,5R,6R)-3,4,5-trihydroxy-6-methyltetrahydro-2H-pyran-2-yl)oxy)tetrahydro-2H-pyran-2-yl)oxy)-4,10-dihydroxy-6a,8a,9-trimethyl-3,4,5,6,6a,6b,7,8,8a,8b,9,10,11a,12,12a,12b-hexadecahydro-1H-naphtho[2',1':4,5]indeno[2,1-b]furan-10-yl)-2-methylbutoxy)-6-(hydroxymethyl)tetrahydro-2H-pyran-3,4,5-triol	[M+Na]+	911.46	C44H72O18	Steroidal saponins	HWYCRLFVQVFKPD-OORZESOUSA-N	OCC1OC(OCC(C)CCC2(O)OC3CC4C5CC=C6CC(O)CC(OC7OCC(O)C(O)C7OC8OC(C)C(O)C(O)C8O)C6(C)C5CCC4(C)C3C2C)C(O)C(O)C1O	1.637	1635.2	911.46368:3621 912.46835:1351 913.47302:306	202.90625:1 333.52789:1 357.11740:1 416.97787:2 598.95532:1 601.78485:5 886.08276:3 889.94910:4 902.94635:5 910.93988:3 911.32330:18 911.46094:35 912.40948:17 912.46283:20 912.67206:9 913.07764:5	961	304	492	1517	940	354	710	726	540	382	1673	1299	1556	1323	1233	86	1852	3007	335	305	1729	1108	1094	606	598	470	2965	464	745	676	5838	2776	7346	1004	1138	6742	6561
5.929	585.323	(2S,3S,4S,5R,6R)-6-(((3R,5R,7R,8R,9S,10S,12S,13R,14S,17R)-17-((R)-4-carboxybutan-2-yl)-7,12-dihydroxy-10,13-dimethylhexadecahydro-1H-cyclopenta[a]phenanthren-3-yl)oxy)-3,4,5-trihydroxytetrahydro-2H-pyran-2-carboxylic acid	[M+H]+	585.327	C30H48O11	Steroid glucuronide conjugates	RBLDVEUUCHVWMW-SXYQVCRBSA-N	C[C@@H]([C@H]1CC[C@]2([H])[C@]1(C)[C@@H](O)C[C@@]3([H])[C@@]2([H])[C@H](O)C[C@@]4([H])[C@]3(C)CC[C@@H](O[C@]5([H])O[C@H](C(O)=O)[C@@H](O)[C@H](O)[C@H]5O)C4)CCC(O)=O	0.999	2231.39	585.32385:9177 586.32852:1838 587.33319:366	null	12473	6200	22286	7904	2976	4413	6899	10892	15476	15057	2674	6273	5067	10907	9504	2734	4176	17829	1889	6196	5264	4245	4436	4162	6972	4626	7379	3244	6450	5245	858	1770	623	1035	1266	2203	1241
30.851	929.229	(2S,3S,4S,5R,6S)-6-[[(2S)-2-(3,4-dihydroxyphenyl)-5-hydroxy-4-oxo-2,3-dihydrochromen-7-yl]oxy]-3,4,5-trihydroxyoxane-2-carboxylic acid	[2M+H]+	929.199	C21H20O12	Flavonoid-7-O-glucuronides	YSORAXGDTRAEMV-CGXGPNJMSA-N	O[C@@H]1[C@@H](O)[C@H](OC2=CC(O)=C3C(=O)C[C@H](OC3=C2)C4=CC(O)=C(O)C=C4)O[C@@H]([C@H]1O)C(O)=O	0.602	2843.43	929.22717:2109 930.23184:1637 931.23651:1402	100.20458:2 100.64728:2 100.83581:1 101.12592:3 101.37093:1 101.49354:2 102.08662:3 102.25539:1 102.30288:2 102.47710:2 102.52641:1 102.71668:1 102.78720:1 103.64594:2 104.66120:2 104.72170:4 104.96746:2 105.24918:2 105.46697:2 105.74937:2 105.77083:2 105.93903:2 106.07154:1 106.27583:2 106.41932:2 106.60958:1 106.81081:2 106.87912:3 107.28586:2 107.36153:1 107.61758:2 107.70419:2 107.72585:2 107…	167	203	2432	81372	53202	22702	8750	5470	8607	9	2713	1811	1883	1680	1128	10409	75745	10604	6527	96	3833	2646	2699	1856	2011	1	972	82	69808	44408	7792	612	2051	1593	111	167	202
16.286	871.499	(2S,3S,4S,5S,6R)-2-(((2R,3S,4S,5R,6R)-4-hydroxy-2-(hydroxymethyl)-6-(((2aS,2'R,5'S,6aS,8aS,9S)-5',6a,8a,9-tetramethyldocosahydrospiro[naphtho[2',1':4,5]indeno[2,1-b]furan-10,2'-pyran]-4-yl)oxy)-5-(((2S,3R,4R,5R,6S)-3,4,5-trihydroxy-6-methyltetrahydro-2H-pyran-2-yl)oxy)tetrahydro-2H-pyran-3-yl)oxy)-6-methyltetrahydro-2H-pyran-3,4,5-triol	[M+H]+	871.5	C45H74O16	Steroidal saponins	KFYOFJUUTSALEH-VZNZCPJXSA-N	OCC1OC(OC2CCC3(C)C(CCC4C3CCC5(C)C4CC6OC7(OCC(C)CC7)C(C)C65)C2)C(OC8OC(C)C(O)C(O)C8O)C(O)C1OC9OC(C)C(O)C(O)C9O	1	1671.08	871.49969:2739 872.50436:926 873.50903:3676	null	380	630	1	653	487	1052	587	1827	127	809	912	2325	177	514	73	486	1339	792	820	421	98	830	1056	201	137	190	232	261	628	1132	570	505	557	1066	383	198	247
25.034	525.342	(2S,3S,9R,13R,14S,16R)-2,3,16-trihydroxy-17-[(2R)-2-hydroxy-6-methyl-3-oxohept-6-en-2-yl]-4,4,9,13,14-pentamethyl-1,2,3,7,8,10,12,15,16,17-decahydrocyclopenta[a]phenanthren-11-one	[M+Na]+	525.319	C30H46O6	Cucurbitacins	JQKLZAQSMGFZSI-NRFHFCOISA-N	CC(=C)CCC(=O)[C@](C)(O)C1[C@H](O)C[C@@]2(C)C3CC=C4C(C[C@H](O)[C@@H](O)C4(C)C)[C@]3(C)C(=O)C[C@]12C	1.581	8468.85	525.34155:17586 526.34622:2631 527.35089:501	377.68549:17 525.20514:9 525.23120:9 525.34100:8150 525.42957:28 525.64551:2 525.82098:8 525.90375:7 525.94861:18 525.99646:10 526.22577:15 526.33954:531 526.40186:64 526.45862:3	74854	819715	982045	52666	906373	654754	1215547	855728	1474278	1120496	890806	115626	827913	1073440	1125749	930948	1079704	71672	821769	1336460	93964	84973	1608119	73067	94052	1363004	1208849	1631163	1037015	1133624	26164	21018	117211	3781	8779	27761	36691
16.286	839.566	(2S,4R)-4-((3R,5S,7R,9S,10S,13R,14S,17R)-3,7-dihydroxy-10,13-dimethylhexadecahydro-1H-cyclopenta[a]phenanthren-17-yl)-2-hydroxypentanoic acid	[2M+Na]+	839.564	C24H40O5	Trihydroxy bile acids, alcohols and derivatives	SLDVWYDDPPFGHK-CIEAULFFSA-N	[H][C@@]12[C@H](O)C[C@@H]3C[C@H](O)CC[C@]3(C)[C@H]1CC[C@@]4(C)[C@H]2CC[C@@H]4[C@H](C)C[C@H](O)C(O)=O	1.06	704808	839.56598:734507 840.57065:393715 841.57531:105077	140.01418:6 186.08171:12 296.34598:8 373.25543:5 392.27460:5 431.17432:9 431.27667:5991 431.36212:13 431.40491:3 431.43439:3 431.52109:4 431.64392:9 431.73788:4 432.15720:4 432.27792:157 432.54413:2 432.65625:6 449.89969:13 491.69379:6 512.18060:6 573.28046:8 614.35028:13 634.41840:6 837.64240:3 837.90424:5 838.12567:6 838.20624:4 838.24640:8 838.40765:6 838.59906:6 838.82068:5 838.86102:5 838.96…	604	519	514	880	44	1411	260	137	1351	1012	448	244	690	57	200	141	52	131	956	141	938	103	13	171	1255	437	516	1255	555	114	484	104	751	7	311	704	446
2.848	283.128	(2S,8R)-8-hydroxy-2-[(1S)-1-hydroxyheptyl]-2,3,4,6,7,8-hexahydrochromen-5-one	[M+Na]+	283.13	C16H26O4	Benzopyrans	INHVGPIPHZJQOP-ZNMIVQPWSA-N	O=C1C2=C(OC(CC2)C(O)CCCCCC)C(O)CC1	0.999	1738.63	283.12769:3400 284.13235:1130 285.13702:371	null	104012	123712	77313	102068	78738	32259	88649	117479	75353	11046	98287	73406	110789	75933	89417	105886	91068	73327	20516	35286	98287	106253	14678	100582	93039	22624	74595	44552	94864	96887	40113	53048	24181	21577	20956	34822	52743
21.493	435.271	(2Z)-2-[(E)-11-hydroxy-6-(hydroxymethyl)-2,4,8,10-tetramethyldodec-2-enylidene]-4-methylpentanedioic acid	[M+Na]+	435.271	C23H40O6	Acyclic diterpenoids	YOSAXDOXINGSJA-IEDLQYJHSA-N	CC(CC(C)C(C)O)CC(CO)CC(C)\C=C(C)\C=C(\CC(C)C(O)=O)C(O)=O	1	2736.5	435.27094:5540 436.27560:855 437.28027:401	null	17377	7332	5921	9782	3792	12932	7047	12712	14142	8343	13387	11795	16045	20553	10464	17541	18362	15762	6319	19073	15907	9025	24207	26718	4197	21159	23296	11270	7428	3738	242278	333015	199707	226799	291873	253148	10014
17.171	343.295	(2Z)-2-[(E)-6-(hydroxymethyl)-2,4,8,10-tetramethyldodec-2-enylidene]-4-methylpentanedioic acid	[M-3H2O+H]+	343.263	C23H40O5	Acyclic diterpenoids	NNPPLRJHBQPBAQ-UKRBZAIKSA-N	CCC(C)CC(C)CC(CO)CC(C)\\C=C(C)\\C=C(\\CC(C)C(O)=O)C(O)=O	1.003	8340.08	343.29501:32319 344.29968:3561 345.30435:274	135.04550:15 199.07979:14 240.20267:4 240.23016:1332 241.23788:47 297.08344:10 302.05023:5 303.01657:9 323.09155:15 323.65451:13 343.11029:58 343.14905:49 343.18146:28 343.21539:33 343.29462:21003 343.64728:4 343.67307:13 343.78934:3 343.88589:3 343.93750:11 344.10519:10 344.14273:21 344.18024:19 344.29565:504	14031	15837	16481	21576	9669	14344	13294	16403	13440	12280	11850	14296	20744	14023	22638	19759	13184	16168	28884	26831	26389	26636	31427	23552	26181	17918	16870	25949	25273	20683	160759	156072	191561	106466	152077	164588	743208
3.902	449.16	(2Z,2'Z)-(3R,4R)-2,2-dimethyl-8-oxo-2,3,4,8-tetrahydropyrano[3,2-g]chromene-3,4-diyl bis(2-methylbut-2-enoate)	[M+Na]+	449.16	C24H26O7	Linear pyranocoumarins	LBKPHBYDOWPFMZ-IOWUNYDSSA-N	O=C1OC=2C=C3OC(C)(C)C(OC(=O)C(=CC)C)C(OC(=O)C(=CC)C)C3=CC2C=C1	1	2109.57	449.16022:1841 450.16489:331 451.16955:196	null	16145	9283	11931	142711	13052	207608	12215	15104	66141	18041	12899	113915	132915	89525	10522	18357	66262	123250	19670	20191	253940	402950	264872	296960	24324	24360	20193	149433	27041	5900	5415	4767	47434	3853	4870	3900	21208
13.205	343.27	(2Z,6E,10E)-12-hydroxy-6,10-dimethyl-2-(4-methylpent-3-enyl)dodeca-2,6,10-trienoic acid	[M+Na]+	343.225	C20H32O3	Acyclic diterpenoids	USXGDFAHMRCBBX-AGZUIYMTSA-N	CC(C)=CCC\\C(=C\\CC\\C(C)=C\\CC\\C(C)=C\\CO)C(O)=O	1.257	1546.96	343.27023:6142 344.27490:855 345.27957:107	139.91534:2 148.33727:1 168.17630:1 284.22202:8 293.43124:2 295.74768:1 296.56778:18 301.91696:2 302.03482:8 322.55341:19 324.94449:2 343.04077:16 343.07962:7 343.11182:6 343.15692:42 343.18942:17 343.22137:25 343.26889:1230 343.62747:6 344.04669:10 344.11926:19 344.16287:13 344.20114:13 344.22739:4 344.26978:71	5890	737	4679	2924	6344	4695	6325	1781	6753	1065	510	727	454	5916	835	2323	1772	2114	8242	1483	2161	2345	5234	3913	7302	3613	1278	4494	6239	2853	661	3109	3412	638	259	4021	1633
2.568	298.131	(3,4,5-trihydroxy-6-methyloxan-2-yl) 2-(methylamino)benzoate	[M+H]+	298.129	C14H19NO6	Hexoses	XLGJBANZFAQPOK-UHFFFAOYSA-N	O=C(OC1OC(C)C(O)C(O)C1O)C=2C=CC=CC2NC	0.999	1252.12	298.13104:1575 299.13571:900 300.14038:222	null	36887	36856	26469	22981	21080	66965	30121	36061	29448	72774	70702	27065	32190	28314	37506	35244	29988	25450	63928	68900	37811	41802	36755	38314	31275	60479	86400	59114	32407	32650	5896	6741	246244	173489	136994	5315	286664
4.248	383.229	(3aR,3a1S,5S,5aS,10bS)-methyl 6-acetyl-3a-ethyl-2,3,3a,3a1,4,5,5a,6,11,12-decahydro-1H-indolizino[8,1-cd]carbazole-5-carboxylate	[M+H]+	383.23	C23H30N2O3	Aspidospermatan-type alkaloids	DHHMVJWGDXKKSV-HFOUZCJZSA-N	O=C(OC)C1CC2(CC)CCCN3CCC4(C=5C=CC=CC5N(C(=O)C)C14)C32	1.672	2112.79	383.22894:8524 384.23361:1067 385.23828:408	107.38363:2 116.07187:2 127.08689:10 180.07146:7 200.08659:6 225.03668:6 229.15793:18 286.08887:13 287.61469:24 297.06464:2 307.67938:15 317.16571:1 342.01016:17 342.23535:4 346.95538:1 347.86954:4 348.04471:25 352.11230:16 352.66733:10 357.16385:12 360.13351:7 362.56015:17 365.20761:6 373.64468:5 374.18277:11 374.70065:10 382.19171:16 382.61792:9 382.64688:14 382.69455:45 382.87204:10 383.02859:…	32909	27328	32855	25652	37003	11264	37054	28158	44059	28497	50292	22633	12739	54390	22775	13332	19886	13664	3946	11650	53134	38156	34906	61579	16261	5411	19974	14889	27119	28311	8202	4924	5770	4912	6425	4109	10879
20.221	269.114	(3aR,5S,5aS,9aR)-5,8-dimethyl-1-methylidene-4,5,5a,6,9,9a-hexahydro-3aH-azuleno[6,5-b]furan-2,7-dione	[M+Na]+	269.114	C15H18O3	Terpene lactones	UQNONRHPSCIIJO-SKVKQCJPSA-N	O=C1OC2CC(C)C3C(=C(C(=O)C3)C)CC2C1=C	1	1050.08	269.11374:3185 270.11841:404 271.12307:2820	null	5850	11736	7693	3785	22358	8433	4426	6631	20878	15011	13389	3514	16251	19189	3382	11258	5253	11821	18075	55311	29061	30071	18308	26558	23305	20177	28873	24841	32321	13876	107527	79878	91337	77243	74801	68487	160810
13.239	247.132	(3aS,5aS,9bR)-5a,9-dimethyl-3-methylidene-3a,4,6,7,8,9b-hexahydrobenzo[g][1]benzofuran-2,5-dione	[M+H-H2O]+	247.133	C15H18O3	Eudesmanolides, secoeudesmanolides, and derivatives	CPHPAWJXZHHPEN-PSOPSSQASA-N	O=C1OC2C3=C(C)CCCC3(C(=O)CC2C1=C)C	1.361	5967.2	247.13197:12058 248.13664:1334 249.14131:613	101.04166:3 102.05141:5 103.05485:49 104.06362:22 105.03152:5 105.06898:34 107.04771:31 107.08772:30 109.02941:3 109.10185:7 111.08018:9 115.05235:164 116.05592:16 117.07045:95 118.03767:16 118.06791:20 119.08681:24 121.06876:8 124.99253:18 125.05869:19 127.05340:35 128.06122:42 130.07991:13 131.08504:35 132.05058:9 132.09456:16 135.04324:9 141.06511:17 142.07910:21 143.08395:6 152.06303:18 153.0…	17807	15736	18138	17606	4546	4376	3862	7307	5140	5499	4083	5168	4804	4356	17462	4265	7394	4698	18206	5717	19104	16537	24583	5535	18547	20723	9218	17602	20622	13959	36268	40840	42393	56269	26507	31162	712153
4.247	578.285	(3aS,6S,7R,8aR)-8-hydroxy-6,8-dimethyl-3-methylidenespiro[4,5,6,8a-tetrahydro-3aH-cyclohepta[b]furan-7,5'-oxolane]-2,2'-dione	[2M+NH4]+	578.296	C15H20O5	Ambrosanolides and secoambrosanolides	IRPFOXRBPHCCTG-CZLFTNFUSA-N	C[C@H]1CC[C@@H]2[C@@H](OC(=O)C2=C)C(C)(O)[C@@]13CCC(=O)O3	0.984	1338.31	578.28564:4055 579.29031:849 580.29498:277	null	13043	13200	8754	5941	5900	5552	6452	7035	4433	12013	25131	13644	5233	4030	5254	29137	5411	4146	13556	30704	6879	4114	6660	4102	8034	14651	12313	14141	4588	7059	996	6984	1513	1557	1164	6645	23713
25.245	465.368	(3beta)-lup-20(29)-ene-3,28-diol	[M+Na]+	465.37	C30H50O2	Triterpenoids	FVWJYYTZTCVBKE-ROUWMTJPSA-N	OCC12CCC(C(=C)C)C2C3CCC4C5(C)CCC(O)C(C)(C)C5CCC4(C)C3(C)CC1	0.97	1497.93	465.36813:1613 466.37280:380 467.37747:118	178.00923:13	9272	15206	222696	206284	337395	111720	104000	11831	98382	1734	2438	63309	275384	137865	18702	577	12177	9913	7382	953	3708	10586	24585	25996	8073	1173	8862	2480	5385	7642	4876	409	19423	26636	26421	480	1428
7.888	753.377	(3beta,5alpha,15alpha,22xi,23S,25R)-15,23-Dihydroxy-26-oxospirostan-3-yl 2-O-(6-deoxy-alpha-L-mannopyranosyl)-beta-D-glucopyranoside	[M-H2O+H]+	753.405	C39H62O15	Steroidal saponins	BVALVRBXQYLPOW-UHFFFAOYSA-N	CC1CC(O)C2(OC3C(O)C4C5CCC6CC(CCC6(C)C5CCC4(C)C3C2C)OC7OC(CO)C(O)C(O)C7OC8OC(C)C(O)C(O)C8O)OC1=O	0.938	1466.95	753.37811:2199 754.38278:1171 755.38745:360	null	7258	7166	8143	2488	6508	7198	1961	4589	3218	13428	8371	2314	5315	2116	2462	2204	1535	2916	5077	13135	8975	4605	9919	5752	1727	5088	5580	1252	4939	8685	1434	272	280	213	915	538	2222
30.847	663.452	(3beta,5xi,9beta,15alpha,23R,24S)-3-(alpha-L-Arabinopyranosyloxy)-15-hydroxy-16-oxo-24,25-epoxy-9,19-cyclolanostan-23-yl acetate	[M+H]+	663.41	C37H58O10	Cycloartanols and derivatives	IHEJMZHKJYHVFF-FDXSHFBGSA-N	C[C@H](C[C@@H](OC(C)=O)[C@@H]1OC1(C)C)[C@H]2C(=O)[C@H](O)[C@@]3(C)[C@@H]4CCC5C(C)(C)[C@H](CC[C@@]56C[C@@]46CC[C@]23C)O[C@@H]7OC[C@H](O)[C@H](O)[C@H]7O	0.72	1921.21	663.45544:2175 664.46011:736 665.46478:133	551.31744:13 607.38818:3 608.39954:4 662.93103:3 663.00378:16 663.08221:17 663.20868:4 663.45392:547 663.53564:28 663.73279:2 663.99841:28 664.03754:36 664.12714:6 664.45258:134 664.52704:18 664.57513:6	99448	174424	117644	143115	116074	148586	87861	160843	212084	11541	7753	166364	157487	239070	170344	7444	178106	80460	80696	6794	123699	158174	207419	184551	299170	10282	265914	13837	196111	160454	221702	8611	98870	107914	116075	6555	9031
11.381	1077.55	(3beta,5xi,9xi,16beta)-16-Hydroxy-3-{[beta-D-xylopyranosyl-(1->6)-beta-D-glucopyranosyl-(1->6)-beta-D-glucopyranosyl]oxy}olean-12-en-28-yl beta-D-glucopyranoside	[M+H]+	1077.58	C53H88O22	Triterpene saponins	OWRMMXDXVOHFNG-LLJXEUITSA-N	CC1(C)CC[C@]2(CO[C@@H]3O[C@H](CO)[C@@H](O)[C@H](O)[C@H]3O)[C@@H](O)C[C@]4(C)\C(=C/CC5[C@@]6(C)CC[C@H](O[C@@H]7O[C@H](CO[C@@H]8O[C@H](CO[C@@H]9OC[C@@H](O)[C@H](O)[C@H]9O)[C@@H](O)[C@H](O)[C@H]8O)[C@@H](O)[C@H](O)[C@H]7O)C(C)(C)C6CC[C@@]45C)[C@@H]2C1	0.964	1768.79	1077.55066:6774 1078.55533:1896 1079.55999:84	null	101	530	863	63	40	329	964	1559	662	445	1127	1	429	1025	311	1071	611	2132	1667	642	237	1071	857	2679	1236	666	2128	2633	714	1062	62727	132365	38865	45206	74797	77414	9464
7.327	698.407	(3beta,9xi,16alpha)-3-[(2-Acetamido-2-deoxy-beta-D-glucopyranosyl)oxy]-16-hydroxyolean-12-en-28-oic acid	[M+Na]+	698.424	C38H61NO9	Triterpene saponins	ZZVZUHRMTUSANL-ZCPAVAOISA-N	CC(=O)N[C@@H]1[C@@H](O)[C@H](O)[C@@H](CO)O[C@H]1O[C@H]2CC[C@@]3(C)[C@@H](CC[C@]4(C)C3C\C=C/5[C@@H]6CC(C)(C)CC[C@@]6([C@H](O)C[C@@]45C)C(O)=O)C2(C)C	1.068	1580.66	698.40631:4870 699.41098:1091 700.41565:270	145.04709:14 279.12674:13 421.93515:2 453.19547:8 486.27051:4 504.20508:2 649.84204:12 667.86798:13 689.33319:30 697.76990:10 697.80664:24 697.87036:7 697.96289:27 698.18335:8 698.23865:10 698.32874:56 698.40234:56 698.45148:5 698.55481:14 698.61548:8 698.64764:4 698.73499:19 698.78290:6 698.83832:26 698.95569:15 699.00452:9 699.22955:16 699.33514:31 699.40637:7 699.66553:26	810	1290	1370	5807	954	5334	875	761	1666	3936	607	5462	2314	3902	1432	562	3832	6799	1380	1514	5918	6301	3291	1949	5562	1317	5360	6402	1658	1230	310	364	67	96	478	726	2574
5.648	535.285	(3E,4S)-3-[2-[(1R,4aS,5R,6R,8aS)-5-(hydroxymethyl)-5,8a-dimethyl-2-methylidene-6-[(2R,3R,4S,5S,6R)-3,4,5-trihydroxy-6-(hydroxymethyl)oxan-2-yl]oxy-3,4,4a,6,7,8-hexahydro-1H-naphthalen-1-yl]ethylidene]-4-hydroxyoxolan-2-one	[M+CH3OH+H]+	535.285	C26H40O10	O-glycosyl compounds	ZWUABKNXVCUVCG-HHPBHMTBSA-N	O=C1OCC(O)C1=CCC2C(=C)CCC3C(C)(CO)C(OC4OC(CO)C(O)C(O)C4O)CCC23C	1	1592.16	535.28522:4352 536.28989:1377 537.29455:2671	null	12162	22510	5726	57811	9302	7195	13352	22164	36795	11339	12227	46786	10511	30521	11201	36302	29469	97602	15269	9410	78553	82312	12858	54283	20044	19029	9463	20675	37440	30753	2843	2333	2218	792	517	2590	6264
23.289	542.323	(3E,7E,11E,15E)-5,9,13,17,18-pentahydroxy-4,6,8,10-tetramethyl-2-[(E)-2-methylbut-2-enyl]nonadeca-3,7,11,15-tetraenedioic acid	[M+NH4]+	542.332	C28H44O9	Very long-chain fatty acids	YKAQENKKQWMYFZ-SLELSECNSA-N	O=C(O)C(O)C(O)C=CCC(O)C=CC(C)C(O)C(=CC(C)C(O)C(=CC(C(=O)O)CC(=CC)C)C)C	0.882	6367.51	542.32147:5703 543.32614:1178 544.33081:753	100.02390:2 100.04477:2 100.05546:3 100.10741:4 100.19443:1 100.23273:1 100.31633:3 100.37199:3 100.46271:2 100.47665:2 100.69992:2 100.72436:3 100.79419:2 100.87103:4 100.92693:3 100.98635:2 101.04229:3 101.07714:3 101.12272:4 101.15246:2 101.23818:2 101.35722:2 101.39214:3 101.45004:2 101.47982:1 101.49734:2 101.55692:1 101.58497:2 101.63406:2 101.75357:3 101.77086:2 101.78841:1 101.96571:2 101…	551123	554198	772441	424842	698164	479866	912017	673068	681866	5120	2720	634103	643643	657572	829840	2356	554193	445661	820186	5034	331832	340638	472054	200838	300376	3675	364701	5239	357353	410890	24748	3104	15012	10635	9682	4968	3210
19.681	330.262	(3-hydroxyhexadecanoyl)glycine	[M+H]+	330.264	C18H35NO4	N-acyl-alpha amino acids	MZUHHHSFDVDBCZ-UHFFFAOYSA-N	OC(CNC(CC(O)CCCCCCCCCCCCC)=O)=O	0.929	1373.33	330.26199:838 331.26666:179 332.27133:38	139.11534:30 141.13115:8 155.10561:112 169.11588:20 173.11610:104 174.11455:15 195.13835:32 213.14496:18 277.21188:71 289.21060:5 295.22769:99 310.09427:12 310.19333:10 310.24234:3 312.24905:5 313.17783:17 313.23325:18 330.15915:41 330.19186:50 330.26096:140 330.33624:5709 330.49274:2 330.65085:15 330.70801:17 330.92279:5 331.07922:25 331.15033:40 331.18839:459 331.26404:32 331.33884:269 331.9107…	2123	13849	10501	4307	8080	6177	11008	3444	9053	15051	10474	10674	16006	9619	14905	11940	18809	2345	7657	18264	17038	18612	16978	4315	13747	9786	12268	16735	12858	21175	210812	245540	236307	159900	54917	328748	81359
17.472	358.294	(3-hydroxyoctadecanoyl)glycine	[M+H]+	358.295	C20H39NO4	N-acyl-alpha amino acids	PDEJWCOMIACOMR-UHFFFAOYSA-N	OC(CNC(CC(O)CCCCCCCCCCCCCCC)=O)=O	1	1155.84	358.29398:4444 359.29864:644 360.30331:114	null	2319	1985	1477	3087	1456	1523	2193	6657	6686	5744	5106	5001	3297	6360	5602	1539	4495	5618	2274	6422	4145	2565	6022	10523	7000	4626	5033	5236	6276	5620	69864	40791	81470	21323	32915	70321	76457
7.473	417.259	(3R)-3-((3R,5S,7R,9S,10S,12S,13R,14S,17R)-3,7,12-trihydroxy-10,13-dimethylhexadecahydro-1H-cyclopenta[a]phenanthren-17-yl)butanoic acid	[M+Na]+	417.261	C23H38O5	Trihydroxy bile acids, alcohols and derivatives	SHUYNJFEXPRUGR-RTCCEZQESA-N	[H][C@@]12[C@H](O)C[C@@H]3C[C@H](O)CC[C@]3(C)[C@H]1C[C@H](O)[C@@]4(C)[C@H]2CC[C@@H]4[C@H](C)CC(O)=O	0.999	1215.7	417.25864:4688 418.26330:696 419.26797:133	null	15467	9206	12097	8084	11241	10392	52211	14913	14055	11574	6749	10404	62997	18763	12515	11199	15087	14017	48317	57351	10078	10972	8324	7309	58049	40632	11848	12417	15106	10741	110798	72048	5430	8018	14415	5113	52967
5.367	381.201	(3R,3aS,4S,8aR)-3-hydroxy-3-isopropyl-6,8a-dimethyl-1,2,3,3a,4,5,8,8a-octahydroazulen-4-yl 4-hydroxybenzoate	[M+Na]+	381.2	C22H30O4	Sesquiterpenoids	CYSHNJQMYORNJI-YUVXSKOASA-N	O=C(OC1CC(=CCC2(C)CCC(O)(C(C)C)C12)C)C3=CC=C(O)C=C3	1	1553.37	381.20059:3937 382.20526:1028 383.20993:453	null	18459	19201	15507	43826	19604	13020	16448	22134	17739	14820	9334	17273	36166	19831	17342	17405	21760	18185	14757	15078	38760	31812	20291	22146	19502	21635	17910	14052	31786	15700	19786	31140	4905	3142	6417	15310	54189
4.478	475.119	(3R,3'R,4R,6'S,7R)-5-Hydroxy-6',7-dimethyl-6,8-dioxo-3',4,4',5',6,6',7,8-octahydrospiro[isochromene-3,2'-pyran]-3',4,7-triyl triacetate	[M+Na]+	475.121	C21H24O11	Benzopyrans	BLUQBEZYLPEUCP-FOFCMSCHSA-N	C[C@H]1CC[C@@H](OC(C)=O)[C@]2(O\C=C/3C(=O)[C@@](C)(OC(C)=O)C(=O)/C(=C3[C@H]2OC(C)=O)O)O1	0.999	1651.95	475.11887:3401 476.12353:827 477.12820:234	null	8482	8683	116374	175515	8649	7201	7125	13411	134573	14188	11459	115686	155849	104543	5462	16575	156378	139011	41422	21370	241256	247801	270623	254778	24208	22466	22907	18506	30969	22437	5806	7141	9913	2402	5728	56597	11100
9.288	725.432	(3R,4R,5R,6R)-2-(((2R,3S,4S,5R)-2-(((2'R,4R,4'S,5'R,6R,6aR,8aS,9S)-4,4'-dihydroxy-5',6a,8a,9-tetramethyl-1,3,3',4,4',5,5',6,6a,6b,6',7,8,8a,8b,9,11a,12,12a,12b-icosahydrospiro[naphtho[2',1':4,5]indeno[2,1-b]furan-10,2'-pyran]-6-yl)oxy)-4,5-dihydroxytetrahydro-2H-pyran-3-yl)oxy)-6-methyltetrahydro-2H-pyran-3,4,5-triol	[M+H]+	725.41	C38H60O13	Steroidal saponins	CEUOJNPNKKLCDB-ZRWDAXMGSA-N	OC1CC2=CCC3C(CCC4(C)C3CC5OC6(OCC(C)C(O)C6)C(C)C54)C2(C)C(OC7OCC(O)C(O)C7OC8OC(C)C(O)C(O)C8O)C1	1.689	2827.54	725.43225:18038 726.43692:4208 727.44159:460	277.86353:9 344.17691:16 455.26181:9 583.32294:12 643.84131:9 644.34448:18 707.34607:11 710.67108:5 715.84613:11 718.99908:22 724.87140:72 724.93854:19 725.23633:16 725.42773:16023 725.57556:14 725.63794:11 725.66943:13 725.78174:18 725.86621:56 725.98792:7 726.09729:9 726.15662:5 726.22205:10 726.29688:22 726.32483:32 726.43121:1328 726.53162:21 726.68994:4 726.76599:3 726.81293:5 726.90668:7 72…	523	3025	150	654	744	996	576	1124	367	734	544	709	286	233	764	478	564	118	1221	2033	1366	319	614	299	75	1066	1439	586	3679	571	508	933	99	434	62	392	2074
7.604	731.395	(3R,4R,5R,6R)-2-(((2R,3S,4S,5R)-4,5-dihydroxy-2-(((2'R,4R,5'S,6R,6aR,8aS,9S)-4-hydroxy-5',6a,8a,9-tetramethyl-1,3,3',4,4',5,5',6,6a,6b,6',7,8,8a,8b,9,11a,12,12a,12b-icosahydrospiro[naphtho[2',1':4,5]indeno[2,1-b]furan-10,2'-pyran]-6-yl)oxy)tetrahydro-2H-pyran-3-yl)oxy)-6-methyltetrahydro-2H-pyran-3,4,5-triol	[M+Na]+	731.39	C38H60O12	Steroidal saponins	SKHJNNFXCKTDBG-STBDJOPXSA-N	OC1CC2=CCC3C(CCC4(C)C3CC5OC6(OCC(C)CC6)C(C)C54)C2(C)C(OC7OCC(O)C(O)C7OC8OC(C)C(O)C(O)C8O)C1	1.814	4252.31	731.39465:10564 732.39932:2809 733.40399:493	139.03185:3 211.14301:10 239.39934:2 245.11095:29 261.12436:16 310.54114:1 322.30917:4 324.22223:8 374.20282:3 394.71640:2 462.85794:1 487.28351:30 512.69165:9 534.30573:11 540.32062:3 559.38959:2 614.74561:6 616.57532:6 622.55798:3 629.70404:9 632.63904:9 649.77069:17 677.68396:2 686.74194:5 690.48431:6 690.99622:8 722.79254:13 730.76666:10 730.90729:11 731.02319:9 731.08905:11 731.11725:7 731.2…	1621	2046	1532	6124	6573	1749	1552	3441	2784	2070	1286	4418	2573	2852	6222	1627	8289	1342	4715	851	1976	3402	1720	662	949	2928	931	2996	1031	1474	399	471	219	226	230	346	836
24.181	359.315	(3R,5R,7R,8R,9S,10S,12S,13R,14S,17R)-17-((R)-5-hydroxypentan-2-yl)-10,13-dimethylhexadecahydro-1H-cyclopenta[a]phenanthrene-3,7,12-triol	[M+H]+	359.294	C24H42O4	Tetrahydroxy bile acids, alcohols and derivatives	BMSROUVLRAQRBY-JLIFGLSWSA-N	[H][C@@]12[C@H](O)C[C@@]3([H])C[C@H](O)CC[C@]3(C)[C@H]1C[C@H](O)[C@@]4(C)[C@H]2CC[C@@H]4[C@@H](CCCO)C	0.973	5784.76	359.31491:10760 360.31958:1758 361.32425:218	109.09843:17 111.11328:50 123.11353:36 137.12537:9 165.16260:8 249.25652:6 250.25700:19 261.21463:8 267.26367:119 268.27045:18 285.27020:23 317.66495:6 318.12924:13 319.13654:20 319.18942:8 341.30411:1666 341.74698:5 342.30579:200 358.94629:8 358.98221:16 359.22238:23 359.31436:3098 359.42819:5 359.69861:7 359.96255:3 360.16763:18 360.31711:265	2028	815595	1046125	3567	804199	643388	13870	698224	906429	641990	791772	809607	754504	780086	1009752	876334	603610	8281	11461	1314313	5908	7762	522989	5516	6731	414504	366663	537218	351539	333288	12211	417361	234849	5990	12600	150888	127657
24.07	359.315	(3R,5R,7R,9S,10S,12S,13R,14S,17R)-17-((R)-5-hydroxypentan-2-yl)-10,13-dimethylhexadecahydro-1H-cyclopenta[a]phenanthrene-3,7,12-triol	[M+H]+	359.294	C24H42O4	Tetrahydroxy bile acids, alcohols and derivatives	BMSROUVLRAQRBY-JLIFGLSWSA-N	[H][C@@]12[C@H](O)C[C@@]3([H])C[C@H](O)CC[C@]3(C)[C@H]1C[C@H](O)[C@@]4(C)[C@H]2CC[C@@H]4[C@@H](CCCO)C	0.919	4832.74	359.31534:7037 360.32001:1140 361.32467:139	111.11697:9 123.11375:17 249.25691:11 267.26822:121 268.26685:15 285.28400:21 299.25763:23 318.20193:18 318.26401:19 319.19644:14 338.22037:18 339.22757:16 339.24432:24 341.30380:869 342.30682:102 358.97882:16 359.09988:14 359.19141:18 359.22067:35 359.25766:16 359.31479:1639 360.00272:3 360.21451:12 360.28000:33 360.31851:178	726485	815595	8034	582562	8395	10819	4179	5205	906429	2972	3386	809266	754555	780086	2854	10221	603610	617632	7184	7605	436397	443814	18092	248853	316882	16460	20707	15095	22101	16873	12211	282178	25007	180356	230104	100174	14809
7.424	350.206	(3R,5S,17R)-3-hydroxy-10,13-dimethylhexadecahydro-1H-cyclopenta[a]phenanthren-17-aminium chloride	[M+Na]+	350.22	C19H34ClNO	Androgens and derivatives	QUJWGPKTCDNZHS-YHGFUEDJSA-N	[Cl-].OC1CCC2(C)C(CCC3C4CCC([NH3+])C4(C)CCC32)C1	1.419	2290.8	350.20651:7935 351.21118:1027 352.21585:627	185.12917:22 219.11214:12 309.10941:8 321.05621:1 329.09613:20 329.56708:27 337.47186:27 349.60489:26 349.63089:18 349.95197:26 350.07455:17 350.11887:53 350.13873:69 350.16736:124 350.20566:182 350.24295:22 350.47455:14 350.52902:14 350.59366:11 350.60956:16 350.68250:23 350.78516:11 351.04822:27 351.08932:22 351.11804:30 351.14807:32 351.18875:43 351.21747:16	288373	240773	173568	97471	51518	237328	215571	97062	40259	232874	187091	41907	105677	124711	213317	88524	67797	226501	159645	177784	212291	223262	302315	286310	20670	48050	32345	133680	81748	98225	3371	18419	11408	14617	4998	7192	17430
15.167	461.324	(3R,5S,7R,8R,9S,10S,12S,13R,14S,17R)-17-((2R,5R)-5,7-dihydroxyheptan-2-yl)-10,13-dimethylhexadecahydro-1H-cyclopenta[a]phenanthrene-3,7,12-triol	[M+Na]+	461.324	C26H46O5	Tetrahydroxy bile acids, alcohols and derivatives	PBXYLMVLLSYZLN-OSSPIOCLSA-N	O[C@@H](C1)CC[C@@]2(C)[C@]1([H])C[C@@H](O)[C@]3([H])[C@]2([H])C[C@H](O)[C@@]4(C)[C@@]3([H])CC[C@@]4([C@H](C)CC[C@@H](O)CCO)[H]	1.667	1059.43	461.32336:2960 462.32803:784 463.33270:88	109.33909:2 163.04688:5 201.01805:2 232.49731:2 444.23700:3 455.81738:5 460.80353:2 461.13962:4 461.19205:11 461.25165:30 461.32458:866 461.42349:2 461.46832:3 461.66263:4 462.02142:4 462.17099:12 462.22409:4 462.26071:11 462.32745:84	881	3618	2526	1420	5891	2597	375	1062	2626	3998	1296	1930	2876	4371	1669	2043	4261	3573	2457	3016	3351	4941	1198	1825	2690	4266	4433	2233	1847	2234	2732	2924	4502	914	1596	2737	6107
30.061	475.339	(3R,5S,7R,9S,10S,12S,13R,14S,17R)-17-((2R)-6,7-dihydroxy-6-methylheptan-2-yl)-10,13-dimethylhexadecahydro-1H-cyclopenta[a]phenanthrene-3,7,12-triol	[M+Na]+	475.339	C27H48O5	Pentahydroxy bile acids, alcohols and derivatives	XZDHXPDYLPEFQI-FIMPYCPFSA-N	C[C@H](CCCC(C)(O)CO)[C@H]1CC[C@H]2[C@]([C@@H]3C[C@H](O)[C@@]21C)([H])[C@H](O)C[C@H]4[C@]3(C)CC[C@@H](O)C4	1.687	2347.29	475.33902:8327 476.34369:1473 477.34836:1018	475.33835:1623 475.41486:21 475.49344:8 476.29950:8 476.34216:106 476.37616:44 476.43616:10	60684	332590	240523	352473	259586	330749	130331	228283	219721	148542	216279	199568	54670	32244	37252	30637	15860	6574	27235	18840	3056	2990	21178	2659	4334	32762	19605	12663	12353	9044	11058	12475	6861	7650	6584	6927	7022
30.323	459.344	(3R,5S,7R,9S,10S,12S,13R,14S,17R)-17-((2R)-7-hydroxy-6-methylheptan-2-yl)-10,13-dimethylhexadecahydro-1H-cyclopenta[a]phenanthrene-3,7,12-triol	[M+Na]+	459.344	C27H48O4	Tetrahydroxy bile acids, alcohols and derivatives	XJZGNVBLVFOSKJ-XZULNKEGSA-N	C[C@H](CCCC(C)CO)[C@H]1CC[C@H]2[C@]3([H])[C@H](O)C[C@@H]4C[C@H](O)CC[C@]4(C)[C@H]3C[C@H](O)[C@@]21C	1.623	7449.61	459.34415:13737 460.34881:1973 461.35348:372	120.96224:11 459.13437:3 459.24750:111 459.28369:14 459.34335:5165 459.42081:33 459.48334:4 459.75345:7 459.88770:1 460.25330:7 460.34518:267 460.43240:7 460.62646:4 461.27618:9	19218	65146	547307	1137861	924146	1267555	679869	14024	415660	299856	843499	1008149	933780	1171663	51050	63018	82876	7702	56716	8382	65767	79388	91830	6481	60747	57637	35706	72168	52731	57634	47834	5644	9596	4621	7395	5049	7111
5.929	607.379	(3R,6R)-6-((3R,5S,7R,8R,9S,10S,12S,13R,14S,17R)-3,7-diacetoxy-12-hydroxy-10,13-dimethylhexadecahydro-1H-cyclopenta[a]phenanthren-17-yl)heptane-1,3-diyl diacetate	[M+H]+	607.384	C34H54O9	Monohydroxy bile acids, alcohols and derivatives	MRBBYYYXCVLILT-SIDKJLLGSA-N	[H][C@]12[C@]3([H])[C@H](OC(C)=O)C[C@@]4([H])[C@@](CC[C@@H](OC(C)=O)C4)(C)[C@@]3([H])C[C@H](O)[C@]1(C)[C@@]([H])([C@H](C)CC[C@@H](OC(C)=O)CCOC(C)=O)CC2	0.998	1130.88	607.38025:2979 608.38492:771 609.38958:99	null	332	776	3609	2471	1082	2430	702	3466	1897	1264	384	1094	335	2271	1085	596	153	163	578	1683	1431	4864	3474	1036	1148	1460	1255	182	3305	1254	264	285	1146	270	34	525	2496
6.206	452.246	(3R,7R,8R,8aS)-3,4'-dihydroxy-7'-(2-hydroxyethyl)-4,4,7,8a-tetramethylspiro[2,3,4a,5,6,7-hexahydro-1H-naphthalene-8,2'-3,8-dihydrofuro[2,3-e]isoindole]-6'-one	[M+Na]+	452.241	C25H35NO5	Isoindolones	ZHECNBLIOXZXBL-TVDJWTRXSA-N	O=C1C2=CC(O)=C3C(OC4(C3)C(C)CCC5C(C)(C)C(O)CCC54C)=C2CN1CCO	1.414	1632.6	452.24768:4096 453.25235:1800 454.25702:292	100.14936:3 100.23640:1 100.29910:2 100.51520:1 100.53263:2 100.57100:1 100.58845:1 100.60240:1 100.85550:2 100.99353:1 101.07394:1 101.10192:2 101.17889:2 101.48351:2 101.55360:2 101.65879:2 101.86230:2 102.17148:2 102.19257:1 102.22774:1 102.34031:2 102.36143:1 102.50576:2 102.65725:2 102.92880:1 103.07354:2 103.43760:2 103.45882:2 103.48714:1 103.55083:1 103.90510:2 104.04697:2 104.17120:3 104…	7709	27919	9874	17511	7129	8526	8324	25939	7524	5520	6756	28172	8837	19774	7993	9576	13098	12613	3717	13721	10294	8435	38698	7744	44695	10700	19458	3799	8024	7415	21610	11860	3431	4926	2213	2691	24147
25.216	325.31	(3S)-5-[(1R,2R,8aS)-2-hydroxy-2,5,5,8a-tetramethyl-3,4,4a,6,7,8-hexahydro-1H-naphthalen-1-yl]-3-methylpentanoic acid	[M+H]+	325.274	C20H36O3	Diterpenoids	KHCCSRVJJDOANA-ZOSGAXDSSA-N	O=C(O)CC(C)CCC1C(O)(C)CCC2C(C)(C)CCCC12C	0.825	2469.26	325.30994:4652 326.31460:611 327.31927:111	102.09368:5 107.04862:36 107.08623:40 109.10220:44 111.04216:50 111.08031:22 112.03922:19 115.04140:8 121.10295:9 125.06165:9 135.11417:17 139.11382:3 151.06924:15 151.15050:12 153.05952:16 163.10851:14 186.18594:24 191.10674:18 209.11646:14	16470	230576	309794	332138	330400	299134	3138	138459	291747	4823	4539	253605	267463	18542	1526	3892	16473	11935	4382	1864	8900	10099	13025	8676	5013	2049	2798	7580	817	1322	4684	1635	4010	2776	4989	1326	1215
19.367	321.258	(3S)-5-[(1S,8aR)-2,5,5,8a-tetramethyl-4-oxo-4a,6,7,8-tetrahydro-1H-naphthalen-1-yl]-3-methylpentanoic acid	[M+H]+	321.242	C20H32O3	Diterpenoids	JJGYRVZPUJUFTR-DRWSLCSESA-N	O=C(O)CC(C)CCC1C(=CC(=O)C2C(C)(C)CCCC12C)C	1.432	9474.02	321.25842:31418 322.26309:6006 323.26776:419	100.00683:1 100.21564:1 100.23306:2 100.26440:2 100.30272:3 100.39680:2 100.43514:2 100.50510:3 100.52928:2 100.61649:2 100.77705:2 101.13704:2 101.17902:2 101.35754:2 101.39256:1 101.71856:2 101.85893:2 101.98360:2 102.01346:2 102.23491:2 102.50238:2 102.54816:2 102.60428:3 102.75786:1 102.83368:2 103.19025:2 103.22912:1 103.26977:2 103.50497:2 103.51912:2 103.61824:1 103.63948:1 103.66427:2 103…	3322	9592	44802	32953	9091	33927	3056	8490	8583	44783	13496	11724	44538	16131	4870	9823	61455	18905	2230	16183	52759	49762	37496	22766	54456	8977	22312	23632	14660	9816	9367	5641	3607	6214	2151	9040	7241
5.925	464.259	(3S,3'R,3'aS,6'S,6aS,6bS,7'aR,9R,11bR)-3-hydroxy-3',6',10,11b-tetramethylspiro[1,2,3,4,6,6a,6b,7,8,11a-decahydrobenzo[a]fluorene-9,2'-3a,4,5,6,7,7a-hexahydro-3H-furo[3,2-b]pyridine]-11-one	[M+ACN+H]+	464.256	C27H39NO3	Jerveratrum-type alkaloids	CLEXYFLHGFJONT-GDMKTYFQSA-N	O=C1C2=C(C)C3(OC4CC(C)CNC4C3C)CCC2C5CC=C6CC(O)CCC6(C)C15	1	1182.11	464.25760:2639 465.26227:658 466.26693:484	null	37166	65487	58873	18967	20659	17067	22224	20157	33126	27405	35148	21598	26064	35478	21332	12302	30915	40111	7589	9501	28293	37871	28140	48409	54885	23713	14116	11654	22532	27068	11375	11436	14756	18130	15465	12471	23830
5.927	652.404	(3S,4S,6aR,6bS,8R,8aR,12aS,14bR)-8-hydroxy-4,6a,6b,11,11,14b-hexamethyl-3-[(2S,3R,4S,5R)-3,4,5-trihydroxyoxan-2-yl]oxy-1,2,3,4a,5,6,7,8,9,10,12,12a,14,14a-tetradecahydropicene-4,8a-dicarboxylic acid	[M+NH4]+	652.406	C35H54O10	Triterpenoids	CFAJIMXUZRPYDP-GHCUZIKHSA-N	O=C(O)C1(C)C(OC2OCC(O)C(O)C2O)CCC3(C)C4CC=C5C6CC(C)(C)CCC6(C(=O)O)C(O)CC5(C)C4(C)CCC13	1.1	32697.4	652.40326:158361 653.40793:47717 654.41259:5950	100.01357:1 100.28149:3 100.31992:2 100.35825:1 100.41750:2 100.47327:2 100.57092:2 100.61279:2 100.66164:1 100.70702:2 100.79779:2 100.82224:2 100.83621:2 100.90608:1 101.01093:1 101.02841:2 101.05289:2 101.11905:3 101.12983:4 101.16131:2 101.20330:2 101.25579:3 101.32230:1 101.35382:1 101.38009:1 101.40285:3 101.60261:2 101.67800:1 101.72887:2 101.77798:2 101.83414:2 101.89733:3 102.06243:2 102…	445	1578	3000	784	2275	834	228	840	1740	1496	3492	603	1960	277	1245	363	1718	780	980	151	1627	2992	2277	2636	3288	2825	97	1546	1113	87	156	75	1550	108	1	131	840
25.322	595.382	(3S,6R,12S)-6-benzyl-3-butan-2-yl-9-(6,7-dihydroxyoctyl)-1,4,7,10-tetrazabicyclo[10.4.0]hexadecane-2,5,8,11-tetrone	[M+Na]+	595.347	C31H48N4O6	Cyclic peptides	DXSMIOSVACQXTE-BDADPDBISA-N	CCC(C)[C@@H]1NC(=O)[C@@H](CC2=CC=CC=C2)NC(=O)C(CCCCCC(O)C(C)O)NC(=O)[C@@H]3CCCCN3C1=O	1.463	4757.76	595.38135:12498 596.38602:1942 597.39068:261	577.36719:2 595.31036:26 595.37921:3603 595.61688:6 595.93762:4 596.28772:6 596.37982:194 596.48730:6	22184	7172	13943	7128	2502	6631	2056	4279	7966	5127	11214	9143	4897	13881	6086	5173	11022	11519	12487	15884	13529	18767	22588	15906	11568	27272	15892	22123	13435	22410	42055	70969	38387	52841	55341	40240	441393
4.526	591.323	(3S,6R,9S,15aS)-6-Benzyl-9-isobutyl-3-[6-(2-oxiranyl)-6-oxohexyl]octahydro-2H-pyrido[1,2-a][1,4,7,10]tetraazacyclododecine-1,4,7,10(3H,12H)-tetrone	[M+Na]+	591.315	C31H44N4O6	Oligopeptides	DYQZJCUKWTVTLH-ZFMBJHPBSA-N	CC(C)C[C@@H]1NC(=O)[C@@H](CC2=CC=CC=C2)NC(=O)C(CCCCCC(=O)C3CO3)NC(=O)[C@@H]4CCCCN4C1=O	1.266	1937.34	591.32220:9304 592.32687:1846 593.33154:332	129.90138:2 132.09938:4 146.10037:2 199.68323:2 208.22198:2 301.06476:13 305.20099:8 319.83493:1 321.06058:11 322.01587:1 374.37784:2 400.35474:2 429.13904:11 478.91953:2 507.28702:13 516.51831:1 537.29272:35 538.30103:10 543.18652:11 546.18201:15 571.61639:12 573.30664:20 574.15411:2 581.70374:5 583.19928:2 587.94659:2 590.67401:6 590.74164:31 590.77606:28 590.91089:10 591.12817:18 591.21515:28 …	7672	2456	4293	6652	3408	10769	2490	14642	2616	6992	1929	4409	4391	1996	11277	6150	2820	6775	3547	6689	2377	2615	11620	8671	2848	4360	4160	6327	6264	9399	371	316	511	787	146	792	2274
2.288	199.108	(3S,8aS)-3-[(1R)-1-Hydroxyethyl]hexahydropyrrolo[1,2-a]pyrazine-1,4-dione	[M+H]+	199.108	C9H14N2O3	Alpha amino acids and derivatives	UBLWFFBGMBRBMC-UHFFFAOYSA-N	CC(O)C1NC(=O)C2CCCN2C1=O	1	1761.5	199.10799:6094 200.11265:907 201.11732:1266	null	5304	5923	2976	4803	3056	1458	3144	4515	1641	1066	1806	3701	1845	4294	7259	1121	3893	4785	1180	1326	6594	6313	6516	7814	3102	1310	1752	1159	3593	4233	4300	4441	318	1213	1174	4884	502
8.244	417.174	(3Z)-3-Hexen-1-yl 6-O-alpha-L-arabinopyranosyl-beta-D-glucopyranoside	[M+Na]+	417.173	C17H30O10	Fatty acyl glycosides of mono- and disaccharides	NVTNXPADRDASMP-BHELATFJSA-N	CC\C=C/CCO[C@@H]1O[C@H](CO[C@@H]2OC[C@H](O)[C@H](O)[C@H]2O)[C@@H](O)[C@H](O)[C@H]1O	1.8	100256	417.17349:376808 418.17816:52931 419.18283:5923	211.12408:7 224.09952:15 265.06711:12 273.12576:7 285.09033:6 291.55771:11 315.13815:4 329.05859:17 336.94843:7 355.16687:87 357.15091:18 372.62494:22 373.17029:16 376.08755:11 381.07214:11 399.16040:7 412.38177:11 412.91150:6 414.16373:8 416.70184:31 416.82855:5 416.88647:14 416.92529:7 417.04984:29 417.08490:47 417.17313:238205 417.82404:21 417.91196:19 417.96872:14 418.01895:6 418.05276:21 418…	10489245	9656778	8773848	41803	7428404	10090351	9418213	7221170	5080953	7524463	8497383	48756	6102839	5357094	7516599	6123930	4627807	63460	8306823	9810446	13970	24890	23000	26721	5961848	8020867	5223195	9031600	6094241	4544173	20393	16676	14919	13519	13235	10930	46220
17.176	240.231	(4,8,8-trimethyldecahydro-1,4-methanoazulen-9-yl)methanol	[M+NH4]+	240.232	C15H26O	Sesquiterpenoids	VZJHQHUOVIDRCF-UHFFFAOYSA-N	OCC1C2CCC3C2C(C)(C)CCCC13C	1.01	3617.75	240.23123:14692 241.23590:1212 242.24057:214	183.17522:22 199.01053:12 199.02943:9 219.02480:25 219.08719:20 219.59781:21 220.02469:8 222.15042:5 231.04077:5 240.06790:23 240.09485:6 240.11642:9 240.18109:35 240.23091:5086 241.08220:7 241.12669:6 241.16322:26 241.23296:73	10239	16300	8988	12143	9764	9136	11797	18721	10353	15079	8029	15683	20843	13181	17868	18123	15518	11580	18188	17681	20363	23571	21278	19840	20376	18309	18428	16795	20527	17887	96492	101261	112439	59050	89375	96504	364443
7.048	698.409	(4aR,5R,6aS,6bR,10S,12aR)-10-[(2R,3R,4R,5S,6R)-3-acetamido-4,5-dihydroxy-6-(hydroxymethyl)oxan-2-yl]oxy-5-hydroxy-2,2,6a,6b,9,9,12a-heptamethyl-1,3,4,5,6,6a,7,8,8a,10,11,12,13,14b-tetradecahydropicene-4a-carboxylic acid	[M+Na]+	698.42	C38H61NO9	Triterpene saponins	ZZVZUHRMTUSANL-XACBXLEPSA-N	O=C(O)C12CCC(C)(C)CC2C3=CCC4C5(C)CCC(OC6OC(CO)C(O)C(O)C6N=C(O)C)C(C)(C)C5CCC4(C)C3(C)CC1O	1.491	3084.72	698.40759:10516 699.41226:2105 700.41693:341	115.08662:15 129.79857:2 137.62500:2 213.08577:25 213.15511:17 214.08546:15 276.12872:4 284.11920:11 327.17456:12 346.15305:18 355.07916:4 355.16110:17 371.22806:12 373.17044:214 374.15027:12 374.19016:8 389.48944:1 454.71555:7 455.47244:1 468.24713:10 486.25113:9 500.53397:7 558.21484:7 587.23535:6 609.37024:6 690.83209:4 697.60590:11 697.81702:14 697.93671:11 697.98175:4 698.01874:11 698.20319:…	457	4837	1927	5212	367	1778	3214	560	4149	3936	663	5738	1753	2779	2169	511	3832	5160	1078	913	6201	5580	2143	5179	1116	1264	2145	1143	2101	799	310	576	89	116	472	229	996
16.007	254.203	(4aR,5S,6S,8R,8aS)-6-hydroxy-3,8-dimethyl-5-propan-2-yl-4a,5,6,7,8,8a-hexahydro-1H-naphthalen-2-one	[M+NH4]+	254.211	C15H24O2	Sesquiterpenoids	KLDSZMWMGCWFKH-GIEZYDSUSA-N	O=C1C(=CC2C(C1)C(C)CC(O)C2C(C)C)C	0.988	1866.41	254.20367:2786 255.20834:5991 256.21301:962	null	35852	11686	7168	9922	7518	11037	16727	5869	9586	14436	16116	18176	26065	9539	20918	17139	11264	17295	16781	12131	49420	59267	18915	28563	192845	9707	11508	8435	10674	14339	116008	15880	39039	34821	5578	13632	28809
17.982	318.3	(4aR,6R,6aR,13S,13aR)-13-((S)-piperidin-2-yl)tetradecahydro-1H-6,13-methanodipyrido[1,2-a:3',2'-e]azocine	[M+H]+	318.29	C20H35N3	Ormosia-type alkaloids	YUKCLPPRYNXRAF-CPPNMTBBSA-N	N1CCCCC1C23CN4CCCCC4C(CC5CCCNC52)C3	1.73	8133.53	318.29984:23454 319.30450:2204 320.30917:264	212.16583:14 277.05463:37 282.27753:13 297.57529:11 298.96912:7 300.29391:9 318.06940:40 318.13977:59 318.17374:104 318.21973:30 318.29895:7446 319.10254:7 319.14200:30 319.18738:37 319.22061:32 319.30148:202	1209295	366147	234686	1218983	182153	331492	176336	634378	407127	243711	104145	1605606	915481	955665	267286	266231	1337416	1382524	996726	756930	571305	516069	2232772	277198	596381	560903	1351517	921508	1556743	1179283	21258805	11863764	21326652	2654064	7254855	19833769	4786776
9.848	905.477	(4aS,6aS,6bR,9R,10S,12aR,14bS)-10-[(2S,3R,4S,5S)-3-[(2S,3R,4R,5S,6S)-3,5-dihydroxy-6-methyl-4-[(2S,3R,4S,5R)-3,4,5-trihydroxyoxan-2-yl]oxyoxan-2-yl]oxy-4,5-dihydroxyoxan-2-yl]oxy-9-(hydroxymethyl)-2,2,6a,6b,9,12a-hexamethyl-1,3,4,5,6,6a,7,8,8a,10,11,12,13,14b-tetradecahydropicene-4a-carboxylic acid	[M+Na]+	905.487	C46H74O16	Triterpenoids	IAGSHEHQJJTLLR-SAOPYPMHSA-N	O=C(O)C12CCC(C)(C)CC2C3=CCC4C5(C)CCC(OC6OCC(O)C(O)C6OC7OC(C)C(O)C(OC8OCC(O)C(O)C8O)C7O)C(C)(CO)C5CCC4(C)C3(C)CC1	1.641	5656.09	905.47803:25529 906.48270:10500 907.48736:1461	115.09010:8 169.09335:10 199.10379:6 222.06209:2 316.17557:12 318.57993:12 326.18674:2 344.18167:34 359.21689:34 383.20255:5 415.23187:9 548.90948:2 562.31470:7 569.95367:14 582.74677:8 588.29645:41 597.32971:6 659.34778:3 660.33484:6 667.67261:5 744.28973:5 889.58502:8 904.97418:13 905.05817:23 905.20801:7 905.25726:13 905.33038:6 905.47675:7819 905.61127:8 905.68585:11 905.73090:11 905.82220:36…	738	1726	272	1376	3785	538	227	2623	746	388	364	774	1736	352	690	3978	710	866	2907	656	997	1758	379	261	468	1945	1064	445	488	1433	178	369	225	63	123	762	303
2.191	305.133	(4E)-8-hydroxy-4-(1-hydroxypropan-2-ylidene)-10-oxatricyclo[7.2.1.0?,?]dodecane-8-carboxylic acid	[M+Na]+	305.136	C15H22O5	Alpha hydroxy acids and derivatives	QYINOGPWFQBOJX-MDZDMXLPSA-N	O=C(O)C1(O)CCC2C(=C(C)CO)CCC32COC1C3	1.128	2811.94	305.13330:4777 306.13797:1215 307.14264:333	101.11679:10 105.04270:29 106.06464:52 107.05930:199 108.06584:49 109.07461:62 110.04705:13 111.05566:4 112.05046:29 113.02769:10 114.05499:73 114.08842:17 115.04905:12 116.07012:16 118.06071:46 119.06061:19 120.06590:53 121.03861:19 121.07528:153 122.04695:70 123.05231:112 123.09465:13 124.06136:30 125.07462:20 128.06830:29 130.04559:17 131.06160:44 131.94760:13 132.06645:103 133.04013:8 133.074…	299758	246075	46525	90968	66870	165516	218876	60177	45361	206163	279826	76577	84657	50849	235788	211262	46683	63230	217619	207049	163596	174141	210241	228940	146647	140842	35246	145182	45239	43104	12129	7083	47177	8248	6390	5146	13833
13.245	287.126	(4R)-3-methylidene-4-[(E)-3-methyl-4-(4-methyl-5-oxooxolan-2-yl)but-2-enyl]oxolan-2-one	[M+Na]+	287.125	C15H20O4	Terpene lactones	KFKSQOIZZRZEFC-BZFAMWISSA-N	O=C1OCC(C1=C)CC=C(C)CC2OC(=O)C(C)C2	1.777	55037.8	287.12540:138769 288.13006:12211 289.13473:1126	184.14125:10 267.10425:18 269.16837:17 286.14542:7 286.62927:27 287.03879:154 287.08475:57 287.12512:45910 287.39124:24 287.48068:5 287.55048:7 287.69797:9 287.75696:3 287.89728:4 288.05133:10 288.12708:631 288.15714:68 288.18231:26 291.13605:4	17649	17208	10891	7334	7849	4920	16235	14716	9172	16562	6120	7714	9676	16152	5939	4566	15843	8350	61671	51356	68290	47631	30147	43580	52716	80878	82251	118955	102586	80032	215006	307604	190036	218052	172792	142592	5435225
16.287	373.275	(4R)-4-((1R,3S,5S,7R,9S,10S,13R,14S,17R)-1,3,7-trihydroxy-10,13-dimethylhexadecahydro-1H-cyclopenta[a]phenanthren-17-yl)pentanoic acid	[M-2H2O+H]+	373.274	C24H40O5	Trihydroxy bile acids, alcohols and derivatives	GYUVAHWOVINGNE-RWXZXXAWSA-N	[H][C@@]1([C@H](O)C[C@H]2[C@]3(C)[C@H](O)C[C@@H](O)C2)[C@@H]3CC[C@@]4(C)[C@H]1CC[C@@H]4[C@@H](CCC(O)=O)C	1.588	354847	373.27545:438415 374.28012:104040 375.28479:8473	100.04723:18 100.08343:18 100.24356:2 100.25749:1 100.32716:8 101.05978:1146 101.09576:12 101.25607:1 101.55730:1 101.57133:1 101.62041:1 101.87303:4 101.89586:1 101.92921:2 102.00648:2 102.06271:25 102.12245:2 102.19453:1 102.37218:1 102.82316:1 102.99253:2 103.05524:76 103.32816:1 103.44134:2 103.98686:1 104.06136:14 104.08620:3 104.11815:1 104.45205:2 105.02518:18 105.04657:8 105.06986:6777 10…	4851	4741	1984	5995	4536	5589	18727	17735	5140	4222	3906	4969	3966	4145	3496	2995	5152	3399	5735	1738	11902	6224	6470	5457	3681	1202	7666	5683	4503	2055	2468	3063	1277	1089	2339	1818	6936
14.888	407.278	(4R)-4-((3R,5R,6R,7S,9S,10R,12S,13R,14S,17R)-3,6,7,12-tetrahydroxy-10,13-dimethylhexadecahydro-1H-cyclopenta[a]phenanthren-17-yl)pentanoic acid	[M-H2O+H]+	407.279	C24H40O6	Tetrahydroxy bile acids, alcohols and derivatives	COCMFMBNEAMQMA-NQTCFNIESA-N	C[C@H](CCC(O)=O)[C@H]1CC[C@H]2[C@]3([H])[C@H](O)[C@H](O)[C@]4([H])C[C@H](O)CC[C@]4(C)[C@H]3C[C@H](O)[C@@]21C	1	1180.46	407.27844:2191 408.28311:434 409.28778:177	null	2634	8263	6800	7648	1932	2712	7276	7267	6887	6992	6629	7149	2543	9445	10042	2267	7137	7920	3232	10034	14973	15834	11338	8376	10432	7493	10701	12952	6543	7814	51619	65192	46569	45362	34954	52678	71516
13.487	447.272	(4R)-4-((3R,5S,6S,7R,8R,9S,10R,12S,13R,17R)-3,6,7,12-tetrahydroxy-10,13-dimethylhexadecahydro-1H-cyclopenta[a]phenanthren-17-yl)pentanoic acid	[M+Na]+	447.272	C24H40O6	Tetrahydroxy bile acids, alcohols and derivatives	COCMFMBNEAMQMA-ZGZKPZGFSA-N	C[C@@H]([C@H]1CCC2[C@]1(C)[C@@H](O)C[C@@]3([H])[C@@]2([H])[C@@H](O)[C@@H](O)[C@]4([H])[C@]3(C)CC[C@@H](O)C4)CCC(O)=O	0.953	1909.26	447.27161:4581 448.27627:859 449.28094:122	100.29896:2 101.11927:2 101.51491:1 102.49506:3 102.54436:2 102.62187:1 103.27833:2 103.62150:1 103.82343:1 104.88230:2 105.63886:2 106.44121:1 106.95141:1 107.44841:2 108.71770:2 108.74672:1 109.72466:2 110.08567:1 110.62281:2 112.86943:1 113.83786:1 116.15609:2 116.56696:1 117.51714:1 117.67557:1 119.11381:1 120.73271:2 121.54434:1 121.71313:1 121.76687:1 123.10629:2 123.38046:2 124.56948:3 126…	11713	7819	16359	11090	18179	7575	10469	15135	18235	6172	13062	13137	24409	24321	10225	8046	21009	13268	5052	14566	25399	22703	22384	15984	24107	24708	15311	27896	18715	24201	12339	14068	16964	20772	27301	11728	72953
16.007	781.562	(4R)-4-((3S,5R,9S,10S,13R,14S,17R)-3-hydroxy-10,13-dimethyl-12-oxohexadecahydro-1H-cyclopenta[a]phenanthren-17-yl)pentanoic acid	[2M+H]+	781.561	C24H38O4	Monohydroxy bile acids, alcohols and derivatives	CVNYHSDFZXHMMJ-KIHIVPLQSA-N	[H][C@@]([C@@H]([C@@]12C)CC[C@@H]1[C@@H](CCC(O)=O)C)(CC[C@H]3[C@]4(C)CC[C@H](O)C3)[C@@H]4CC2=O	1	6696.75	781.56097:7924 782.56564:2879 783.57031:526	null	246	181	1281	1197	548	200	365	49	680	343	2420	248	213	179	298	1142	715	732	436	4254	626	134	396	894	17	53	118	267	1465	450	419	199	463	597	333	125	802
14.607	407.278	(4R)-4-((3S,5S,7S,9S,10S,13R,14S,17R)-3,7-dihydroxy-10,13-dimethyl-12-oxohexadecahydro-1H-cyclopenta[a]phenanthren-17-yl)pentanoic acid	[M+H]+	407.279	C24H38O5	Dihydroxy bile acids, alcohols and derivatives	MIHNUBCEFJLAGN-BENKZWDNSA-N	O[C@H]1CC[C@@]2(C)[C@H](C[C@H](O)[C@]([C@H]3[C@@]4(C)[C@@H]([C@H](C)CCC(O)=O)CC3)([H])[C@@H]2CC4=O)C1	1.425	1836.67	407.27838:7288 408.28305:1387 409.28772:305	101.06013:67 105.06868:153 107.08472:152 108.09138:19 108.24693:1 108.34829:1 109.10163:83 111.08081:19 111.33024:1 112.05812:2 114.82555:2 115.86409:2 117.06882:29 117.12177:1 119.08643:122 120.38538:1 120.75587:2 121.09978:64 122.10127:26 123.08027:54 123.11810:6 125.09827:15 125.17609:1 125.48567:1 127.03660:10 129.07042:31 130.39766:1 131.08589:61 133.09854:47 135.07866:11 135.11571:8 141.090…	8274	7547	8246	6497	1204	6644	8011	6382	5503	6531	5004	7730	9776	8588	9220	2306	6249	6488	3344	10896	11196	11815	13432	7484	9698	7493	9716	13954	5268	5907	43143	47951	33854	34315	25509	37827	68589
24.619	557.443	(4R)-5',6a,8a,9-tetramethyldocosahydrospiro[naphtho[2',1':4,5]indeno[2,1-b]furan-10,2'-pyran]-4-yl nonanoate	[M+H]+	557.45	C36H60O4	Triterpenoids	BVMVRPVYRJQROP-XYUNULTHSA-N	O=C(OC1CCC2(C)C(CCC3C2CCC4(C)C3CC5OC6(OCC(C)CC6)C(C)C54)C1)CCCCCCCC	0.992	2316.03	557.44287:5085 558.44754:1090 559.45221:143	null	49167	57375	89615	44749	64862	34641	5863	48406	85843	30615	44396	58691	35857	81946	49487	48171	127038	144379	7080	60342	311675	303605	38010	205407	209991	237928	38433	318553	23054	16958	1385	243950	25021	85394	112222	28817	39354
2.201	241.154	(4R,4aS,6R)-6-isopropenyl-4,4a-dimethyl-4,4a,5,6,7,8-hexahydro-2(3H)-naphthalenone	[M+Na]+	241.16	C15H22O	Eremophilane, 8,9-secoeremophilane and furoeremophilane sesquiterpenoids	WTOYNNBCKUYIKC-JMSVASOKSA-N	O=C1C=C2CCC(C(=C)C)CC2(C)C(C)C1	1.763	5150.12	241.15384:23103 242.15851:1636 243.16317:180	200.07303:6 222.90289:15 223.10548:6 241.03360:6 241.08977:19 241.11554:62 241.15364:10571 241.23904:7 241.28767:4 241.52547:3 241.60657:2 241.73093:2 241.78502:14 241.99600:12 242.06451:10 242.10266:16 242.15657:200	197730	97816	73411	255332	81778	197443	80800	97041	93939	159394	198841	221607	104474	91039	78806	200602	106981	241227	218491	204365	344863	343256	308766	321049	188115	193303	35697	151955	48713	64046	524449	537453	6108	559282	374834	454249	567224
28.158	487.357	(4R,6aS,8aS)-5',6a,8a,9-tetramethyldocosahydrospiro[naphtho[2',1':4,5]indeno[2,1-b]furan-10,2'-pyran]-4-yl butyrate	[M+H]+	487.37	C31H50O4	Triterpenoids	BNSKYFUGMLMCLM-SEFBTVQMSA-N	O=C(OC1CCC2(C)C(CCC3C2CCC4(C)C3CC5OC6(OCC(C)CC6)C(C)C54)C1)CCC	1.528	1007.79	487.35721:873 488.36188:236 489.36654:117	447.34012:4 487.18610:5 487.23334:38 487.26657:14 487.30246:21 487.35992:271 487.41763:20 488.28580:2 488.32498:13 488.35953:49 488.41830:6	9754	11812	9202	13802	12475	8689	16056	15838	12661	8226	12463	15132	24747	14317	15334	16897	20558	15522	16624	18517	10818	13964	24505	13076	4504	18451	18610	17468	14747	21793	28195	32082	24313	4755	19535	20191	164687
3.127	224.092	(4S,5Z,6S)-4-(2-methoxy-2-oxoethyl)-5-[2-[(E)-3-phenylprop-2-enoyl]oxyethylidene]-6-[(2S,3R,4S,5S,6R)-3,4,5-trihydroxy-6-(hydroxymethyl)oxan-2-yl]oxy-4H-pyran-3-carboxylic acid	[M+NH4]+	224.092	C11H10O4	Coumarins and derivatives	GUAFOGOEJLSQBT-UHFFFAOYSA-N	O=C1OC=2C=C(OC)C(OC)=CC2C=C1	1	1892.65	224.09201:2036 225.09668:868 226.10135:453	null	7081	6902	5210	6763	4789	2286	7779	6300	6931	3577	845	7301	7485	5952	5495	1218	7499	5074	3272	734	5879	7320	7485	7153	5804	2486	5159	3406	5764	6274	1207	575	256	263	328	1830	5089
5.084	408.241	(5aS,9S,9aR)-9b-Hydroxy-6,6,9a-trimethyl-3-oxo-1,3,5,5a,6,7,8,9,9a,9b-decahydronaphtho[1,2-c]furan-9-yl N-acetylvalinate	[M+H]+	408.238	C22H33NO6	Naphthofurans	DFGYGTWTXGTQIC-GGCVLVMGSA-N	CC(C)C(NC(C)=O)C(=O)O[C@H]1CCC(C)(C)[C@@H]2C\C=C3\C(=O)OCC3(O)[C@@]12C	1	1837.01	408.23788:2904 409.24255:566 410.24722:215	null	51893	55500	41877	24174	42319	114485	23519	53726	51531	196148	107627	20583	59544	52203	44406	220730	32113	16921	739921	272560	20429	21478	56480	26287	62347	547626	36688	699359	48854	52678	5061	5199	14396	5175	5346	3848	143105
24.632	267.267	(5E)-heptadeca-5,16-diene-1,2,4-triol	[M-H2O+H]+	267.231	C17H32O3	Long-chain fatty alcohols	JFWVTGPGCLTDNM-OUKQBFOZSA-N	OCC(O)CC(O)\C=C\CCCCCCCCCC=C	0.779	1454.92	267.26727:2097 268.27194:267 269.27661:88	109.10246:26 110.10755:13 111.11175:2 123.11402:15 268.25607:21	60400	60341	17142	50334	11007	15504	2738	12466	75943	11824	15162	64195	58327	154456	10245	10306	138050	74265	582	6097	278039	290076	9257	210043	210967	2322	4227	2598	2570	2364	1334	187240	1803	120337	154260	47130	1988
14.326	351.214	(5H)-Furanone, 3-[2-[(1R,4aS,5R,6R,8aS)-decahydro-6-hydroxy-5-(hydroxymethyl)-5,8a-dimethyl-2-methylene-1-naphthalenyl]-1-hydroxyethyl]-	[M+H]+	351.217	C20H30O5	Diterpene lactones	KHQNSSJNIXVKMK-QSCDNJGLSA-N	C[C@@]1(CO)[C@H](O)CC[C@@]2(C)[C@H](CC(O)\C3=C\COC3=O)C(=C)CC[C@H]12	0.957	1189.97	351.21426:2677 352.21893:452 353.22360:47526	109.06951:10 119.08313:11 135.11400:3 138.06825:8 143.07593:12 150.04465:6 152.05763:13 155.08417:7 157.10280:12 159.12131:15 173.09186:4 211.14407:8 235.15558:9 295.19083:3 299.10001:4	80769	81968	93635	30668	65998	59315	45092	97096	72344	66124	79669	204457	64358	112312	92639	70578	84490	75431	67991	35871	48206	151834	106520	119340	67305	23776	36767	81634	24124	33871	181371	254397	180923	197104	142448	155448	679273
8.165	396.21	(5R)-3-({(1S,2R,4aS,6R,8aR)-1,6-Dimethyl-2-[(1E)-1-propen-1-yl]-1,2,4a,5,6,7,8,8a-octahydro-1-naphthalenyl}carbonyl)-4-hydroxy-5-(hydroxymethyl)-1-methyl-1,5-dihydro-2H-pyrrol-2-one	[M+Na]+	396.215	C22H31NO4	Pyrrolines	YHKYFYCSTJGMID-JWROMMBDSA-N	C\C=C\[C@@H]1\C=C/[C@@H]2C[C@H](C)CC[C@H]2[C@]1(C)C(=O)/C3=C(O)/[C@@H](CO)N(C)C3=O	0.996	1605.49	396.21030:3578 397.21496:597 398.21963:254	null	18202	31885	41170	15067	11323	19226	86473	31002	7940	16801	35629	35947	35229	37061	17969	23948	15033	49419	36421	36559	45353	50481	33241	23755	18321	47053	18501	16675	32095	7976	3438	5044	5326	3041	4616	5669	14719
16.643	317.173	(5R)-5-hydroxy-1-(4-hydroxy-3-methoxyphenyl)decan-3-one	[M+Na]+	317.173	C17H26O4	Gingerols	NLDDIKRKFXEWBK-CQSZACIVSA-N	CCCCC[C@@H](O)CC(=O)CCC1=CC(OC)=C(O)C=C1	1.791	19456.9	317.17300:69420 318.17767:7192 319.18234:601	115.03763:11 193.08820:4 254.12410:10 271.20441:8 275.58289:7 281.26791:3 296.12027:26 296.61877:27 297.10733:42 316.28922:23 316.66479:11 316.72690:26 317.06741:127 317.09225:37 317.17218:18786 317.28683:474 317.42401:6 317.50800:3 317.53378:6 317.62225:10 317.72437:5 317.80496:3 318.00327:6 318.07788:11 318.13959:23 318.17502:501 318.27170:44 320.85397:3	16549	11390	14289	15175	9873	10281	15737	10057	12367	15913	4489	13895	13016	5069	13358	4076	14202	4880	19024	11984	21028	19137	15420	9738	13789	12934	7899	13647	12925	6432	27736	34086	33244	36384	18933	32526	1571503
6.087	303.141	(5R)-trans-1,7-diphenyl-5-hydroxy-6-hepten-3-one	[M+Na]+	303.13	C19H20O2	Linear diarylheptanoids	NEQGOKAKPXXESR-YLZCUGDYSA-N	O=C(CCC=1C=CC=CC1)CC(O)C=CC=2C=CC=CC2	1.843	4614.53	303.14066:17844 304.14532:2680 305.14999:405	132.09410:13 171.10756:13 185.48447:17 205.09222:23 210.02319:3 210.07361:15 261.04965:12 263.04013:2 282.02869:8 282.06992:48 282.48889:12 282.57584:42 283.04456:12 285.10226:5 302.56467:8 303.05243:51 303.08643:87 303.14032:9999 303.21036:56 303.44263:1 303.83661:2 303.96396:2 304.03174:17 304.08075:24 304.14618:166 304.16467:175 304.29758:14	96236	100796	231281	105501	156437	64956	103404	154181	145478	37325	54214	59605	390688	330298	114854	148463	373456	54163	153961	69526	40333	48357	39141	47144	81155	57172	55085	46015	93566	55232	335861	386338	395849	345923	340165	325372	203015
18.281	311.221	(5S)-10,13-dimethyldodecahydro-1H-cyclopenta[a]phenanthrene-3,17(2H,4H)-dione	[M+Na]+	311.19	C19H28O2	Androgens and derivatives	RAJWOBJTTGJROA-PLFHKJOISA-N	O=C1CCC2(C)C(C1)CCC3C4CCC(=O)C4(C)CCC32	1.478	2758.66	311.22031:7127 312.22497:955 313.22964:308	113.05408:14 125.09397:13 155.10576:49 157.08795:7 171.10284:15 177.12144:12 242.03914:12 252.12643:12 270.08179:2 270.46494:18 270.92218:8 275.19519:9 293.20932:281 294.20831:25 294.24850:27 294.27832:23 311.14407:240 311.17505:67 311.21970:1329 311.59146:4 311.75113:4 311.83771:4 312.05521:2 312.11972:11 312.15189:14 312.22507:68 312.27979:20	34951	33713	31500	33554	28111	43793	23771	29513	27206	28903	23674	24391	54079	39417	41672	20705	25426	31485	55889	52965	50574	62192	53059	55672	54066	23148	25759	22533	36905	29816	208696	169700	313821	110332	120296	231297	102113
22.942	313.235	(5S)-17-hydroxy-10,13-dimethyltetradecahydro-1H-cyclopenta[a]phenanthren-3(2H)-one	[M+Na]+	313.21	C19H30O2	Androgens and derivatives	NVKAWKQGWWIWPM-UWWKKLJASA-N	O=C1CCC2(C)C(C1)CCC3C4CCC(O)C4(C)CCC32	1.651	2663.09	313.23486:18611 314.23953:1879 315.24420:170	267.19687:10 271.65424:20 272.16415:19 273.14944:7 293.15744:17 313.02972:8 313.06705:21 313.10928:4 313.15897:19 313.23419:3089 313.27435:391 313.31287:8 314.20627:9 314.23407:98	513801	223085	54695	182220	44309	44013	39237	45005	186581	40295	43198	237173	41761	249916	35858	34290	170588	214797	52092	57008	411863	377373	47248	324050	324690	44796	48790	293322	49303	39929	400592	380772	83014	232387	296299	228481	15385
24.313	511.338	(5xi,8alpha,9beta,11beta,14beta,16beta,23S,24R)-11,24,25-Trihydroxy-16,23-epoxydammar-13(17)-en-3-one	[M+Na]+	511.339	C30H48O5	Triterpenoids	YNKJSQIXVXWFBK-DQRXNFCCSA-N	C[C@@H]1C[C@H](O[C@H]\2C[C@@]3(C)\C(=C12)C[C@H](O)[C@H]4[C@@]5(C)CCC(=O)C(C)(C)C5CC[C@]34C)[C@@H](O)C(C)(C)O	1	1049.59	511.33826:2119 512.34292:509 513.34759:322	null	4015	14611	9232	6938	2635	10550	2433	7588	5339	6416	13126	30317	3132	8650	23397	10016	6617	10098	21739	21826	13308	30878	5080	13785	8217	4112	4196	39886	5648	3685	11175	203237	16087	178162	165143	61144	29191
21.819	425.289	(5xi,9xi)-Beyer-15-en-18-yl methyl succinate	[M+Na]+	425.266	C25H38O4	Diterpenoids	CNEWEMXPRRKCTL-ZTHVCKICSA-N	COC(=O)CCC(=O)OC[C@]1(C)CCC[C@]2(C)C1CCC3\4C[C@](C)(CCC23)\C=C4	1.646	2080.34	425.28928:6257 426.29394:1009 427.29861:251	109.02612:9 123.12926:6 127.03918:34 149.12721:12 155.10226:11 158.95979:15 177.12491:6 185.09174:10 201.14143:2 243.21272:6 261.21921:18 263.23474:43 317.24802:5 331.25885:7 341.24716:41 342.26306:5 353.25204:9 359.25604:82 371.26401:17 380.74716:18 384.21655:11 385.02875:15 389.26825:20 390.26059:15 404.28845:21 404.78818:5 407.27579:34 408.28149:7 424.75790:23 424.79373:8 424.98734:2 425.15176…	237570	155864	163811	138449	108333	141107	128626	165708	123599	142586	120176	235526	151882	190774	126665	128653	151555	122979	190157	190052	178881	199672	212825	178303	70178	78183	68641	83171	81095	59789	45430	55757	37075	37212	38975	34833	13609
14.683	562.323	(6aR,8aS)-10-(4-(N-acetylacetamido)-3-methylbutyl)-6a,8a,9-trimethyl-3,4,5,6,6a,6b,7,8,8a,8b,11a,12,12a,12b-tetradecahydro-1H-naphtho[2',1':4,5]indeno[2,1-b]furan-4-yl acetate	[M+Na]+	562.35	C33H49NO5	Furostanes and derivatives	WURLGASLEZVNHV-PLECQVPFSA-N	O=C(OC1CC2=CCC3C(CCC4(C)C5C(=C(OC5CC34)CCC(C)CN(C(=O)C)C(=O)C)C)C2(C)CC1)C	1.579	5798.62	562.32214:16827 563.32681:3059 564.33148:322	137.12828:21 264.14609:3 408.17853:25 426.19629:177 427.21133:15 542.07904:11 542.22156:16 562.19226:10 562.23431:20 562.32288:2539 562.39844:18 562.50616:2 562.63818:6 562.76190:14 562.80377:9 562.87744:5 563.14154:4 563.17468:8 563.21759:10 563.27362:24 563.31879:253	2145	1170	896	1070	913	3150	1972	483	697	4103	2444	511	2790	3572	927	1658	1310	1709	837	5659	5330	5241	869	1240	3929	6383	3634	5112	3563	987	2833	4984	8169	6034	1121	8539	527445
26.996	518.322	(6aR,8aS)-11-(3-acetamido-2-methylpropyl)-6a,8a,9-trimethyl-10-oxo-1,3,4,5,6,6a,6b,7,8,8a,8b,9,10,12,12a,12b-hexadecahydropentaleno[2,1-a]phenanthren-4-yl acetate	[M+Na]+	518.32	C31H45NO4	Steroid esters	KESBUZBXJMXUNA-SFXPRKOZSA-N	O=C(OC1CC2=CCC3C4CC5=C(C(=O)C(C)C5C4(C)CCC3C2(C)CC1)CC(C)CNC(=O)C)C	1.747	47756.6	518.32318:60528 519.32785:8464 520.33252:2250	104.10654:359 105.10671:4 459.24554:154 477.22638:12 518.16547:12 518.21472:17 518.32220:24958 518.52991:7 518.58691:6 518.77179:7 518.80872:15 518.87946:3 518.95947:6 519.02264:2 519.09393:7 519.16528:4 519.32458:921 519.39514:16 519.54181:3 519.62445:3	7136	4396256	5457840	8436	5041317	3602960	3405915	4881547	5639789	4329087	4160581	7478	4364019	5128415	4620064	3732382	6846566	8925	7258415	8283685	13838	12079	9282393	8544	7640	5896888	5469364	5996194	3409129	5429620	376626	310838	139505	2908	2706	75353	20562
2.24	366.108	(6aS)-1,2,11-trimethoxy-5,6,6a,7-tetrahydro-4H-dibenzo[de,g]quinoline-10-ol	[M+K]+	366.11	C19H21NO4	Aporphines	MULATNABYLUECQ-LBPRGKRZSA-N	COC1=C(OC)C2=C3[C@H](CC4=CC=C(O)C(OC)=C24)NCCC3=C1	0.999	11266.9	366.10825:8831 367.11291:1485 368.11758:354	null	27963	14468	1001243	1923608	13448	27663	12063	7475	438375	20492	18908	1626485	1257872	987473	22657	21673	479068	358586	20378	8705	586388	595932	537433	537548	6781	24324	17453	9075	7601	45144	400368	7155	282875	327598	267506	15143	343087
13.087	279.192	(6E)-2,6,10-trimethyldodeca-6,11-diene-2,3,10-triol	[M+Na]+	279.193	C15H28O3	Sesquiterpenoids	BGUYVWYUIXKRDO-XYOKQWHBSA-N	OC(CCC(=CCCC(O)(C=C)C)C)C(O)(C)C	1.716	3581.52	279.19232:9316 280.19699:1025 281.20166:330	149.02371:11 200.99753:19 238.10167:12 239.02574:6 258.10391:13 278.53806:9 279.01367:13 279.06091:14 279.10431:30 279.15430:99 279.19058:3045 280.04230:7 280.10333:16 280.14859:42 280.19656:119	64438	56334	64315	128691	63052	103707	41302	60405	72507	56895	59420	124158	156940	77561	70351	53359	70800	122289	78986	77549	171180	193606	76405	145631	64655	59988	70197	83260	59806	88611	525399	569187	318703	445019	367839	374155	549757
28.644	307.263	(6E)-heptadeca-6,16-diene-1,2,4-trioL	[M+Na]+	307.225	C17H32O3	Long-chain fatty alcohols	XGZOTDFONIAWEC-VAWYXSNFSA-N	OCC(O)CC(O)C\\C=C\\CCCCCCCCC=C	1.68	17443.5	307.26349:35180 308.26816:3649 309.27282:322	105.06918:20 107.08162:8 109.09762:43 123.11495:80 131.08130:16 137.13121:37 143.10117:25 145.09615:6 147.11447:27 149.13429:3 151.10791:25 151.14523:21 163.14697:12 165.17140:10 171.14380:17 173.12907:11 177.12950:13 177.16153:14 183.13258:23 198.15991:7 209.15228:13 211.17206:14 219.21532:15 223.16824:8 225.18265:16 237.17715:18 241.21187:13 243.20937:40 244.20874:16 251.19943:15 261.21936:139 …	34732	32270	61861	68119	28301	55084	15050	24716	46631	19176	22824	55293	17948	12173	18060	15101	18508	11625	20580	28715	13327	16420	29340	13979	22807	29937	34079	41484	27340	32173	21590	24035	15877	10896	10752	15723	1914814
27.115	340.285	(6E,10E)-3,7,11,15-tetramethylhexadeca-1,6,10,14-tetraene-3,5,9-triol	[M+NH4]+	340.284	C20H34O3	Acyclic diterpenoids	ORFNMFQBYRQSRP-IUBLYSDUSA-N	OC(C=C(C)CCC=C(C)C)CC(=CC(O)CC(O)(C=C)C)C	0.946	5353.22	340.28534:11955 341.29001:2824 342.29467:465	101.05717:8 105.06867:73 106.07589:9 107.08510:65 109.06566:14 109.09962:246 111.07731:21 111.10996:11 112.07267:15 119.08275:85 121.10069:44 122.09691:4 123.08321:25 123.11719:56 125.09032:28 128.14722:13 133.09947:64 134.10963:4 135.11847:31 136.11400:13 137.09872:38 140.10472:12 142.15996:159 142.49461:1 143.15999:7 147.11555:7 149.09244:4 151.14635:7 154.12273:107 155.10680:10 156.17410:16 16…	1221989	740743	842016	905169	800980	539399	402444	678927	781702	527431	567609	754254	461815	804619	552193	372268	891176	477987	559917	858653	635638	797950	814957	457265	347995	600401	604258	635553	382534	566328	42670	44664	26650	27437	24895	19868	15547
17.69	955.647	(6R)-2-methyl-6-((2R,3S,5S,7R,8R,9S,10S,12S,13R,14S,17R)-2,3,7,12-tetrahydroxy-10,13-dimethylhexadecahydro-1H-cyclopenta[a]phenanthren-17-yl)heptanoic acid	[2M+Na]+	955.648	C27H46O6	Tetrahydroxy bile acids, alcohols and derivatives	CGPYXOCZBMZIIR-LBXCLDAWSA-N	C[C@@H]([C@H]1CC[C@]2([H])[C@]1(C)[C@@H](O)C[C@@]3([H])[C@@]2([H])[C@H](O)C[C@]4([H])[C@]3(C)C[C@@H](O)[C@@H](O)C4)CCCC(C)C(O)=O	1	1289.77	955.64679:3993 956.65146:1546 957.65613:357	null	729	1599	377	307	278	381	1500	134	173	1	35	680	164	356	164	8	6	459	160	136	2391	1416	22	80	544	1705	458	584	115	143	73	282	205	80	274	333	292
10.867	442.28	(7E)-11,12,13-Trihydroxy-3-isobutyl-4,5,8-trimethyl-3,3a,4,6a,9,10,11,12,13,14-decahydro-1H-cycloundeca[d]isoindole-1,15(2H)-dione	[M+Na]+	442.256	C24H37NO5	Isoindolones	PLGNVFSTPJUFKJ-UHFFFAOYSA-N	CC(C)CC1NC(=O)C23C(/C=C(\C)CCC(O)C(O)C(O)CC2=O)\C=C(C)/C(C)C13	1.668	70457	442.28021:236889 443.28488:42981 444.28955:3778	137.12843:99 144.10158:50 205.07066:9 246.12584:10 268.36398:4 270.13333:13 288.14676:68 304.13708:45 306.15210:972 307.15619:58 387.88519:8 423.02399:2 424.11212:13 424.23392:3 424.27390:4 441.82938:5 441.88055:16 442.07852:7 442.17450:254 442.27994:142890 442.94894:5 442.98535:13 443.02194:15 443.07098:18 443.11743:21 443.16629:174 443.20102:37 443.28149:6315 443.38855:1 443.59985:4 443.63058:4…	12660	5528	3000	4556	12700	3448	18743	16730	18549	20717	25402	16350	28398	21484	27798	24567	22091	22008	22284	36596	29036	38279	27358	25452	40718	55962	38539	61483	38657	19393	3517224	3427726	1220984	2506831	2694571	1495339	6475393
16.286	448.252	(7E)-6-Hydroperoxy-11,12-dihydroxy-3-isobutyl-13-methoxy-4,5,8-trimethyl-3,3a,6,6a,9,10,11,12,13,14-decahydro-1H-cycloundeca[d]isoindole-1,15(2H)-dione	[M-H2O+H]+	448.269	C25H39NO7	Isoindolones	FCNYTFYALYEECS-UHFFFAOYSA-N	COC1CC(=O)C23C(\C=C(C)\CCC(O)C1O)C(OO)\C(=C(C)/C2C(CC(C)C)NC3=O)C	0.948	1699.45	448.25262:2648 449.25729:622 450.26196:142	null	5598	1254	3804	4100	1724	1751	2808	7523	1624	2783	1406	2131	3388	9893	1552	5483	1440	2022	2742	6167	2589	2193	8481	6922	8339	1709	1753	3025	1602	7538	1737	1608	2036	2022	2735	1277	6851
5.417	265.153	(9E)-11a-hydroxy-3,6,10-trimethyl-6,7,8,11-tetrahydro-4H-cyclodeca[b]furan-2,5-dione	[M+H]+	265.143	C15H20O4	Germacranolides and derivatives	SCOXWKWLFRIELY-WEVVVXLNSA-N	O=C1OC2(O)C(=C1C)CC(=O)C(C)CCC=C(C)C2	1.037	3844.65	265.15335:2311 266.15802:360 267.16269:815	101.06634:14 110.97383:16 116.06941:16 120.07954:13 121.06497:26 122.03909:13 123.04099:6 123.09229:6 123.50363:21 124.06087:13 130.06349:15 133.05487:6 134.08888:5 135.09354:17 137.07788:5 138.07753:5 147.08792:9 149.10478:12 152.03676:5 152.09251:10 156.08211:11 161.06667:17 165.07333:6 173.06451:7 174.06514:13 176.06554:8 177.07312:27 178.06047:5 179.06908:18	336867	376021	618763	1000733	549599	349097	509628	632310	656363	358495	500964	734201	833746	714164	497867	773229	746975	151096	704854	550523	82931	88200	100432	102003	723527	477582	650320	497255	830118	757475	94312	127109	116751	12358	14254	156591	27582
6.487	562.291	(9E,15E,19E)-3-(2-amino-2-oxoethyl)-11,13-dihydroxy-14,21-dimethoxy-8,10,12-trimethyl-7,21-dioxohenicosa-9,15,19-trienoic acid	[M+Na]+	562.299	C28H45NO9	Hydroxyeicosatrienoic acids	RSNBAEGFNZIXPM-VDKFNAMPSA-N	COC(\\C=C\\CC\\C=C\\C(=O)OC)C(O)C(C)C(O)C(\\C)=C\\C(C)C(=O)CCCC(CC(N)=O)CC(O)=O	1.598	3539.77	562.29083:36394 563.29550:6443 564.30017:1753	100.65780:1 101.99181:2 102.35747:2 103.20734:2 104.05011:99 104.07492:2 104.78940:2 105.49203:4 105.79234:2 106.02860:4 106.61322:2 107.25348:2 107.58695:1 107.88843:1 107.92456:2 108.67749:2 109.49490:2 109.83913:3 111.43983:2 111.45267:1 111.77055:2 111.80733:1 112.33390:1 112.74718:1 112.79890:1 113.66502:2 114.08817:3 115.61280:1 115.96651:1 116.25698:2 116.53844:2 117.33209:2 117.80731:2 11…	45192	38356	13304	24735	9877	36406	17971	23689	10310	36291	24278	20829	10301	12922	19522	17422	19465	14434	15960	40328	11160	10771	16102	23257	35973	4425	25247	16887	24687	5298	1740	1226	1534	2232	2798	3248	5472
5.727	389.177	(9R,10R)-9-acetoxy-8,8-dimethyl-2-oxo-2,8,9,10-tetrahydropyrano[2,3-f]chromen-10-yl 3-methylbutanoate	[M+H]+	389.16	C21H24O7	Angular pyranocoumarins	KLUTZDJBVDPOFE-WOJBJXKFSA-N	O=C1OC2=C(C=C1)C=CC=3OC(C)(C)C(OC(=O)C)C(OC(=O)CC(C)C)C32	1.663	2241.19	389.17673:4150 390.18140:528 391.18606:449	165.11867:8 203.10965:12 302.20822:5 339.43112:17 348.55322:19 348.84552:13 381.18958:10 383.49243:15 388.60715:23 389.07748:10 389.11383:44 389.13235:56 389.20285:53 389.25021:378 390.08881:26 390.13004:19 390.16620:31 390.21249:15 390.26044:28	279643	404843	279178	6825	269916	434924	293512	387491	289517	398246	330792	6378	364332	243039	294766	276756	296950	13267	337231	353957	13445	6557	5109	17703	302470	237462	271610	287170	349655	218403	13294	14386	18188	24274	20190	16680	54875
30.575	787.603	(9S,10R,13R,14S,17R)-10,13-dimethyl-17-((R)-6-methylheptan-2-yl)-1,2,8,9,10,11,12,13,14,15,16,17-dodecahydro-3H-cyclopenta[a]phenanthren-3-one	[2M+Na]+	787.636	C27H42O	Cholesterols and derivatives	XIWMRKFKSRYSIJ-GYKMGIIDSA-N	C[C@H](CCCC(C)C)[C@H]1CC[C@H]2[C@]3([H])C=CC4=CC(CC[C@]4(C)[C@H]3CC[C@@]21C)=O	0.918	1126.82	787.60339:1502 788.60806:1042 789.61273:322	null	3715	16452	7690	7654	4895	5599	10393	3322	8484	1607	10377	7039	9058	19456	11925	7954	18553	4069	8689	16142	20196	7278	11332	12268	4561	4385	12663	5734	15672	14984	24460	9791	24378	21027	17808	12961	14697
24.627	341.305	(9S,10R,13R,14S,17R)-17-((R)-5-hydroxypentan-2-yl)-10,13-dimethyl-1,2,6,7,8,9,10,11,12,13,14,15,16,17-tetradecahydro-3H-cyclopenta[a]phenanthren-3-one	[M-H2O+H]+	341.283	C24H38O2	Monohydroxy bile acids, alcohols and derivatives	QJKBUSGUNXZSRG-SVYVOUITSA-N	C[C@H](CCCO)[C@H]1CC[C@H]2[C@]3([H])CCC4=CC(CC[C@]4(C)[C@H]3CC[C@@]21C)=O	0.895	12488	341.30560:11607 342.31027:1237 343.31494:218	109.09886:15 123.11425:10 128.98726:10 184.07649:12	364807	369385	206888	283613	130822	92081	4479	104729	498414	76241	111820	419814	410713	1179920	87793	92383	857001	913908	4441	84913	1935959	1942011	53409	1138047	1602967	35553	49055	41779	53950	51107	32278	1746494	41001	1035547	1421371	379132	21107
23.907	409.292	(9S,14S)-10,13-dimethyl-17-(6-methylheptan-2-yl)-2,3,4,7,8,9,10,11,12,13,14,15,16,17-tetradecahydro-1H-cyclopenta[a]phenanthren-3-ol	[M+Na]+	409.34	C27H46O	Cholesterols and derivatives	HVYWMOMLDIMFJA-GONJIEHTSA-N	OC1CC2=CCC3C(CCC4(C)C(CCC34)C(C)CCCC(C)C)C2(C)CC1	1.485	11108.6	409.29224:15274 410.29690:2021 411.30157:342	367.79688:8 388.26334:11 388.77063:26 389.27725:7 408.78094:12 409.09747:2 409.16730:45 409.24042:44 409.29147:8330 409.37622:34 409.53381:3 409.71683:5 409.74854:13 410.09009:2 410.15347:10 410.21133:15 410.25211:23 410.29407:334 410.75955:16	25435	14429	29445	16900	17258	12902	31703	18994	10937	22409	10020	9827	11111	7082	9740	22506	8359	19140	33024	38782	41192	42479	36442	28977	34040	33062	30050	35097	34572	29542	2924	3106	2684	2483	4098	2020	950922
27.002	305.247	(9Z)-9-octadecenoic acid	[M+Na]+	305.25	C18H34O2	Long-chain fatty acids	ZQPPMHVWECSIRJ-KTKRTIGZSA-N	O=C(O)CCCCCCCC=CCCCCCCCC	1.576	7912.73	305.24765:19660 306.25232:3579 307.25699:526	121.09991:51 123.11123:9 135.11852:37 147.11546:4 149.13036:58 159.11761:15 161.13217:9 163.14867:26 175.14436:18 177.15257:6 209.15216:15 231.21570:13 241.19644:14 259.20721:43 305.14743:49 305.20471:11 305.24747:6591 305.30023:61 305.40921:9 306.15738:15 306.25040:261 306.27573:100	3061	28215	29592	2531	35027	21515	16715	22982	23791	23329	23740	5148	8538	6279	6451	3411	5453	2527	13057	18256	3461	4253	13853	3235	13155	19113	17764	24017	6712	19308	24348	22367	15829	2529	4378	18784	873858
27.843	370.332	(9Z,12Z)-N-Benzyloctadeca-9,12-dienamide	[M+H]+	370.31	C25H39NO	N-acyl amines	YJWLCIANOBCQGW-HZJYTTRNSA-N	O=C(NCC=1C=CC=CC1)CCCCCCCC=CCC=CCCCCC	1.27	1889.87	370.33154:8760 371.33621:1331 372.34088:176	106.08640:88 227.13005:8 370.17926:7 370.25998:9 370.33099:1814 371.20599:21 371.27805:14 371.33417:75	8023	21479	14089	18625	14358	22092	24871	31044	16421	24833	15730	31284	3838	8936	13815	16183	11351	13920	17030	17007	23285	22543	18547	23201	23622	27314	26538	37387	30026	31594	14902	11434	23791	18979	14417	17067	227547
22.942	279.232	(9Z,12Z,15Z)-9,12,15-octadecatrienoic acid	[M+H]+	279.23	C18H30O2	Lineolic acids and derivatives	DTOSIQBPPRVQHS-PDBXOOCHSA-N	O=C(O)CCCCCCCC=CCC=CCC=CCC	1.726	15378	279.23203:55948 280.23669:5545 281.24136:384	101.05956:5 107.08449:15 109.06226:15 109.09898:72 111.08399:4 123.11631:109 125.13673:8 131.08913:14 137.13118:73 145.09280:13 147.11513:7 151.11201:26 151.14645:42 153.12379:7 159.11287:4 161.13437:12 163.14445:4 165.12712:12 167.10870:5 173.13083:24 177.12440:30 177.16608:13 179.14391:19 181.12335:21 183.13353:12 191.14523:22 195.13881:36 205.15677:12 209.15166:15 223.16727:30 237.18726:24 238…	1343455	946815	1110179	853254	847199	934975	931752	869826	1035581	808751	1180850	1237683	907112	1003311	1076715	1079989	891780	1191415	946356	1045076	1225463	1258115	1053240	770642	711546	474832	523137	655470	484578	670505	3822837	4134061	3459204	2550500	3048564	2512325	2564347
26.857	322.241	(E)-1-(4-hydroxy-3-methoxyphenyl)dodec-4-en-3-one	[M+ACN+H]+	322.238	C19H28O3	Shogaols	LGZSMXJRMTYABD-MDZDMXLPSA-N	CCCCCCC\C=C\C(=O)CCC1=CC(OC)=C(O)C=C1	0.999	1608.96	322.24063:2894 323.24530:354 324.24997:380	null	242880	140442	12545	169374	12189	7862	9616	8049	158878	15019	12576	175504	7718	144898	12100	10696	151496	134561	8649	10601	176011	220538	10443	154452	175948	215945	10182	213784	6778	10205	58189	11659	2912	9923	9254	8856	18840
12.138	297.166	(E)-1,7-bis(4-hydroxyphenyl)hept-1-en-3-one	[M+H]+	297.148	C19H20O3	Linear diarylheptanoids	IHZRLGRBBLFVBQ-JXMROGBWSA-N	OC1=CC=C(CCCCC(=O)\C=C\C2=CC=C(O)C=C2)C=C1	0.86	1597.46	297.16592:3390 298.17059:468 299.17526:221	103.05013:2 104.05183:3 107.05178:5 114.52647:14 147.04337:13 181.07130:4	14887	21507	28242	11479	14387	21050	22177	14694	15077	25310	20535	24091	18772	32523	26823	20276	24936	23140	14540	28415	28546	33611	22850	22832	25258	23234	23955	26639	21673	29372	238761	273667	196834	190050	159748	158525	85078
3.484	415.054	(E)-1-[2,4-dihydroxy-3-[(2-hydroxyphenyl)methyl]-6-methoxyphenyl]-3-phenylprop-2-en-1-one	[M+H]+	415.051	C23H20O5	Linear diarylheptanoids	IVKGLRZLTNXWKF-VAWYXSNFSA-N	O=C(C=CC=1C=CC=CC1)C=2C(OC)=CC(O)=C(C2O)CC=3C=CC=CC3O	0.998	1980.05	415.05350:4795 416.05817:717 417.06283:1159	null	125973	178383	102857	4699	132280	198127	169465	182311	148496	156030	117029	4553	183252	131407	147470	164787	185615	6939	204265	201911	13354	11358	5968	4976	176497	141930	139014	143815	207972	188252	7628	3340	3293	8917	15140	4233	6650
16.336	288.253	(E)-2-decylpent-2-enedioic acid	[M+NH4]+	288.217	C15H26O4	Long-chain fatty acids	BWSQDEWKZUMVIG-ACCUITESSA-N	O=C(O)C(=CCC(=O)O)CCCCCCCCCC	0.937	3278.74	288.25314:11775 289.25781:0 290.26248:0	189.04767:47 195.06079:6 271.17548:12 273.09790:13 279.11557:7 287.63696:87 287.94629:10 288.12540:174 288.25189:90 288.62662:64 288.72595:11 288.92102:8 288.97879:14 289.00381:4 289.14230:261966 289.64871:21 289.69604:10 289.72620:6 289.75528:10 289.79672:26 289.85101:6 289.88040:4 289.97736:5 290.13434:2 290.19952:14 290.41248:3 292.52698:5	1419062	66554	36513	81940	31173	53107	1255873	108179	168169	270999	431710	61143	1209338	26967	178074	112586	34757	48363	1736344	76951	104614	135752	70328	175151	1693740	113960	55651	64311	42650	69515	1499708	70514	46440	52140	54726	42331	898540
2.288	377.192	(E)-3-(4-acetyloxy-2,3-dihydroxy-2,5,5,8a-tetramethyl-3,4,4a,6,7,8-hexahydro-1H-naphthalen-1-yl)prop-2-enoic acid	[M+Na]+	377.193	C19H30O6	Dicarboxylic acids and derivatives	OZESVNMBZAEFCX-BQYQJAHWSA-N	O=C(O)C=CC1C(O)(C)C(O)C(OC(=O)C)C2C(C)(C)CCCC12C	1	1576.29	377.19272:2886 378.19739:547 379.20205:891	null	37302	35638	25979	9822	15393	47251	11727	32037	10953	9498	10968	27659	34578	12118	13800	28731	16631	8899	22730	12190	15440	54920	17361	15213	51184	13148	42744	16255	51139	55658	11046	14628	11806	3279	3972	11234	37566
18.379	311.221	(E)-4-[(1R,2S,3S,4R,8aS)-2,3,4-trihydroxy-2,5,5,8a-tetramethyl-3,4,4a,6,7,8-hexahydro-1H-naphthalen-1-yl]but-3-en-2-one	[M+H]+	311.222	C18H30O4	Sesquiterpenoids	GUVJPXABQYFWPD-GSZDNMEJSA-N	O=C(C=CC1C(O)(C)C(O)C(O)C2C(C)(C)CCCC12C)C	1.091	1841.03	311.22079:3810 312.22546:475 313.23013:259	105.06850:18 107.04839:10 107.08086:30 109.10033:36 111.04069:27 117.03453:11 117.07188:29 119.08329:18 121.09593:25 128.05672:20 129.07002:12 131.08290:18 133.02399:12 133.06009:10 133.10423:17 137.09055:31 149.09668:7 161.09802:8 168.08603:32	32833	33713	31500	14472	28111	43793	23771	29513	27206	28903	23674	9446	54079	39417	41672	20705	25426	12465	55889	52965	47459	58555	53059	52571	51422	23148	25492	22533	36905	29816	201981	169700	313821	110332	127219	231297	102113
24.408	341.207	(E)-5-(1,2,4a,5-tetramethyl-7-oxo-3,4,8,8a-tetrahydro-2H-naphthalen-1-yl)-3-methylpent-2-enoic acid	[M+Na]+	341.209	C20H30O3	Colensane and clerodane diterpenoids	SLMFLTPPPXRYHP-JLHYYAGUSA-N	O=C(O)C=C(C)CCC1(C)C(C)CCC2(C(=CC(=O)CC21)C)C	1.746	1505.11	341.20700:3689 342.21167:386 343.21634:281	297.23904:2 300.11865:18 301.13843:20 319.72958:10 341.12387:5 341.15588:16 341.20560:834 341.26917:31 341.31332:22 342.21375:55 342.29657:84	14256	16601	21720	12803	26841	14569	10167	13092	15852	35152	41910	10971	11693	13188	17415	36790	13015	11888	9756	34534	11485	12639	13780	8991	8146	16319	7858	30273	6205	8815	5721	16937	3958	4427	4170	11453	10188
2.099	289.139	(E)-5-(4-methoxy-5-methyl-6-oxopyran-2-yl)-3-methylhex-4-enoic acid	[M+Na]+	289.105	C14H18O5	Medium-chain fatty acids	MPAYQRIVOSEDQH-WEVVVXLNSA-N	O=C1OC(=CC(OC)=C1C)C(=CC(C)CC(=O)O)C	1.558	5742.26	289.13916:28924 290.14383:3436 291.14850:1038	132.09862:4 142.04601:15 157.13568:4 185.12540:47 217.09831:4 246.15311:3 248.91753:13 257.00989:2 269.05911:39 272.12027:14 288.19812:13 288.40018:12 288.55573:11 288.57700:10 288.64255:21 288.97937:16 289.00894:16 289.05392:49 289.08807:400 289.13678:983 289.17374:117 289.19934:72 289.62961:4 289.65976:16 289.97751:9 290.09579:27 290.13150:57 290.16895:118	526693	612292	317736	33490	318246	665646	467148	440163	62088	486667	677208	29889	267653	188003	571795	573421	59421	39657	752892	521067	124760	113487	902796	962070	339694	406025	78305	388786	84293	83920	185879	162347	177241	82024	138238	148186	97146
4.248	401.137	(E)-8-(4-hydroxy-6-methoxy-7-methyl-3-oxo-1H-2-benzofuran-5-yl)-2,6-dimethyloct-6-enoic acid	[M+K]+	401.136	C20H26O6	Phthalides	QPRODDKTRBCFPV-DHZHZOJOSA-N	O=C1OCC2=C1C(O)=C(C(OC)=C2C)CC=C(C)CCCC(C(=O)O)C	1	1176.01	401.13693:3385 402.14160:1417 403.14627:219	null	175172	208785	138207	119855	67934	22662	135919	164731	69801	24335	120032	75943	83978	70309	119182	86422	79294	74784	11689	8166	114498	103630	7895	98759	209164	8323	80109	10192	101310	94318	24805	31727	8891	7148	7086	52437	12170
5.998	329.148	(E)-N-(4-acetamidobutyl)-3-(4-hydroxy-3-methoxyphenyl)prop-2-enamide	[M+ACN+H]+	329.148	C16H22N2O4	Methoxyphenols	ZVMGKOAHBAIHLO-SOFGYWHQSA-N	COC1=C(O)C=CC(\\C=C\\C(=O)NCCCCNC(C)=O)=C1	1	1304.06	329.14819:5293 330.15286:1091 331.15753:823	null	38073	38755	66122	139810	84085	56574	107908	64796	171841	22934	36123	105322	153221	119807	87741	160155	164443	95071	121185	98911	109610	112966	92357	111015	189209	116238	167901	119636	208301	166278	84729	97037	82647	50726	68832	99713	53486
5.086	320.124	(E)-N-[2-hydroxy-2-(4-methoxyphenyl)ethyl]-3-phenylprop-2-enamide	[M+Na]+	320.126	C18H19NO3	Cinnamic acid amides	QRFDENJATPJOKG-KPKJPENVSA-N	COC1=CC=C(C=C1)C(O)CNC(=O)\\C=C\\C2=CC=CC=C2	1	1487.19	320.12622:4001 321.13089:1018 322.13556:314	null	57130	62119	43731	75124	17318	13734	38789	86801	39920	18399	5878	33579	76844	35545	79417	18140	39434	96554	5669	6120	102278	74899	113447	119376	64992	5045	74874	16647	46811	38661	5291	7605	162467	174896	142625	6514	143680
7.607	424.159	(E)-Resveratroloside	[M+NH4]+	424.16	C20H22O9	Stilbene glycosides	OLCVEOSSVCAFGR-CUYWLFDKSA-N	OC=1C=C(O)C=C(C=CC2=CC=C(OC3OC(CO)C(O)C(O)C3O)C(O)=C2)C1	1	1229.37	424.15881:3200 425.16348:578 426.16815:259	null	35433	27511	7902	8340	6992	7770	37486	7379	7818	32863	21006	27973	5196	6923	7438	9731	24221	21202	22073	34751	8509	12605	10288	45215	10544	16682	23424	5416	8692	7277	27145	32649	8795	6340	9741	22702	33149
25.011	396.279	(E,2S,3R,4R,5S)-4-acetyloxy-2-amino-3,5,14-trihydroxyicos-6-enoic acid	[M-2H2O+H]+	396.275	C22H41NO7	Long-chain fatty acids	OOEOVXMORBPOKC-LNBSYBDWSA-N	CCCCCCC(O)CCCCCC\\C=C\\[C@H](O)[C@@H](OC(C)=O)[C@H](O)[C@H](N)C(O)=O	0.996	1109.53	396.27939:2359 397.28406:420 398.28872:101	null	59832	133447	147242	128550	151286	97984	103933	91000	122608	91343	94890	119118	75892	82993	86330	75335	78299	45665	101817	127733	53428	55291	127784	39244	103638	87232	98048	119628	75591	129191	115130	83921	63220	50848	24657	42426	37039
19.648	785.595	(R)-4-((1R,3S,5R,8S,9S,10S,13R,14S,17R)-1,3-dihydroxy-10,13-dimethylhexadecahydro-1H-cyclopenta[a]phenanthren-17-yl)pentanoic acid	[2M+H]+	785.593	C24H40O4	Dihydroxy bile acids, alcohols and derivatives	BASPEALOGWANGT-ZGCQFCDISA-N	C[C@@H]([C@H]1CC[C@]2([H])[C@]1(C)CC[C@@]3([H])[C@@]2([H])CC[C@@]4([H])[C@]3(C)[C@H](O)C[C@@H](O)C4)CCC(O)=O	0.955	357477	785.59460:619149 786.59927:327113 787.60394:82771	100.01894:1 100.10419:2 100.13551:2 100.42113:2 100.64085:1 100.84335:2 100.90099:1 100.95865:3 101.05653:13 101.19645:1 101.46606:2 101.55193:1 101.58874:1 101.63432:1 101.67290:1 101.95367:2 102.08015:1 102.14342:2 102.34039:2 102.41077:2 102.47063:2 102.66790:2 102.87948:2 103.01359:1 103.05025:17 103.33865:1 103.37754:1 103.91936:3 103.95837:2 103.97256:2 104.09318:3 104.45193:2 104.50526:1 1…	292	910	1282	3226	2921	5002	6196	6948	5539	7007	6290	5730	6099	4775	2116	2475	6208	6976	12301	13430	13172	15128	16692	12177	9799	9680	9620	7709	6619	6079	3302	4062	4379	3099	2867	3528	4170
22.876	407.276	(R)-4-((1R,3S,5S,7R,8S,9S,10S,12S,13R,14S,17R)-1,3,7,12-tetrahydroxy-10,13-dimethylhexadecahydro-1H-cyclopenta[a]phenanthren-17-yl)pentanoic acid	[M-H2O+H]+	407.279	C24H40O6	Tetrahydroxy bile acids, alcohols and derivatives	UYVVLXVBEQAATF-WAIVXGPNSA-N	C[C@@H]([C@H]1CC[C@]2([H])[C@]1(C)[C@@H](O)C[C@@]3([H])[C@@]2([H])[C@H](O)C[C@@]4([H])[C@]3(C)[C@H](O)C[C@@H](O)C4)CCC(O)=O	0.765	2350.21	407.27579:5154 408.28046:842 409.28512:362	105.06727:19 108.07998:9 109.10215:12 154.06378:9 190.12212:15 192.17564:8 216.99164:5 220.56134:16 247.77077:13 261.09680:23 270.24728:11 275.08923:12 320.14685:7	5370	5728	6926	3887	6159	5979	6056	6306	8363	11040	9003	9632	6608	5107	4811	10778	4815	15701	9300	15642	18293	24567	24439	13377	7814	19526	19986	21422	16009	11072	6336	16421	5750	8457	17582	4852	220612
18.808	413.281	(R)-4-((3R,5R,8S,9S,10R,13R,14S,17R)-3-hydroxy-10,13-dimethyl-6-oxohexadecahydro-1H-cyclopenta[a]phenanthren-17-yl)pentanoic acid	[M+Na]+	413.266	C24H38O4	Monohydroxy bile acids, alcohols and derivatives	JWZBXKZZDYMDCJ-IJPFKRJSSA-N	C[C@@H]([C@H]1CC[C@]2([H])[C@]1(C)CC[C@@]3([H])[C@@]2([H])CC([C@@]4([H])[C@]3(C)CC[C@@H](O)C4)=O)CCC(O)=O	0.82	1975.27	413.28070:2336 414.28537:338 415.29004:138	105.07111:6 112.99499:5 143.01781:28 176.00093:9 178.06970:15 229.20309:4	30031	32847	32523	36423	30175	39409	18273	26933	25561	34388	31713	28608	29988	30501	27159	30319	26854	32955	32844	43123	35632	33427	40516	30583	11562	29997	25148	16361	28742	22679	24545	4229	16971	13141	9156	14251	18504
16.287	817.584	(R)-4-((3R,5S,7R,8R,9S,10S,12R,13R,14S,17R)-3,7,12-trihydroxy-10,13-dimethylhexadecahydro-1H-cyclopenta[a]phenanthren-17-yl)pentanoic acid	[2M+H]+	817.582	C24H40O5	Trihydroxy bile acids, alcohols and derivatives	BHQCQFFYRZLCQQ-KRHHAYMPSA-N	C[C@@H]([C@H]1CC[C@]2([H])[C@]1(C)[C@H](O)C[C@@]3([H])[C@@]2([H])[C@H](O)C[C@@]4([H])[C@]3(C)CC[C@@H](O)C4)CCC(O)=O	0.968	633797	817.58551:458489 818.59018:243509 819.59485:61918	100.14890:2 100.25336:2 100.29179:3 100.32651:2 100.35265:2 100.61948:3 100.76947:6 100.93365:2 100.98247:3 101.01083:3 101.05949:3 101.17492:2 101.19942:2 101.46553:2 101.70383:3 101.72147:2 101.75304:2 101.76357:2 102.03394:2 102.07610:3 102.10773:2 102.16749:2 102.22024:2 102.27299:2 102.41375:2 102.44192:3 102.52995:2 102.66031:2 102.81896:2 102.90010:7 102.97421:2 103.05541:3 103.25325:3 103…	532	2290	269	1144	451	111	38	1587	259	1612	53	76	275	76	336	301	93	91	434	185	640	141	40	530	1962	576	610	1752	1	266	8	205	222	28	17	553	284
14.887	371.257	(R)-4-((3R,5S,8R,9S,10S,13R,14S,17R)-3-hydroxy-10,13-dimethyl-7-oxohexadecahydro-1H-cyclopenta[a]phenanthren-17-yl)pent-2-enoic acid	[M-H2O+H]+	371.258	C24H36O4	Oxosteroids	MEFHLJCGADQRRZ-NLMWUSBQSA-N	C[C@@H]([C@H]1CC[C@]2([H])[C@]1(C)CC[C@@]3([H])[C@@]2([H])C(C[C@@]4([H])[C@]3(C)CC[C@@H](O)C4)=O)/C=C/C(O)=O	1.261	3511.55	371.25696:1018 372.26163:234 373.26629:200	101.05968:2 103.04887:17 105.06749:39 107.08441:63 108.04401:20 109.10234:25 111.07694:14 117.06876:24 118.09841:8 119.08351:22 120.09130:16 122.55868:22 123.07523:18 131.08527:23 133.10045:22 135.11427:17 141.06940:5 142.07513:4 143.03658:7 143.08086:29 145.09862:55 146.10600:11 147.11681:22 153.07532:21 155.08440:22 156.09109:30 157.10085:52 159.08336:11 159.11679:19 163.11281:10 167.08382:20 1…	8219	4837	2480	4413	5468	1696	3373	5705	2294	2287	3515	6470	5882	2390	5866	2374	1771	1977	2574	4808	5741	2239	5792	6582	5896	2106	7823	1723	4761	3190	1984	2532	2406	2328	1879	1890	4695
16.566	373.276	(R)-4-((3S,5R,6R,7R,8S,9S,10R,13R,14S,17R)-3,6,7-trihydroxy-10,13-dimethylhexadecahydro-1H-cyclopenta[a]phenanthren-17-yl)pentanoic acid	[M-2H2O+H]+	373.274	C24H40O5	Trihydroxy bile acids, alcohols and derivatives	DKPMWHFRUGMUKF-UEARECNKSA-N	C[C@@H]([C@H]1CC[C@]2([H])[C@]1(C)CC[C@@]3([H])[C@@]2([H])[C@@H](O)[C@H](O)[C@@]4([H])[C@]3(C)CC[C@H](O)C4)CCC(O)=O	1.572	320137	373.27621:247236 374.28088:51046 375.28555:3292	100.04361:14 100.69958:10 101.05837:553 101.08743:4 102.06554:45 103.05540:39 104.06067:19 104.89619:11 105.06944:3787 105.35270:3 106.07108:99 107.04820:21 107.08524:3569 107.31469:1 108.09001:66 109.06449:190 109.10049:1467 110.10703:74 111.07719:102 113.05765:70 114.14762:2 115.05275:108 115.07029:24 116.04706:20 116.06204:30 117.06927:689 118.07262:41 119.04893:9 119.08508:3400 119.11726:8 11…	4851	5641	3009	10798	5440	6962	21279	26849	6813	4885	4207	6400	5665	4824	4633	3529	6188	4367	6858	2738	29434	7397	8419	6783	4805	1872	8208	7469	6042	5763	3338	3820	2070	1864	3185	2552	9442
24.458	341.305	(R)-4-((3S,5R,8R,9S,10S,13R,14S,17R)-3-hydroxy-10,13-dimethylhexadecahydro-1H-cyclopenta[a]phenanthren-17-yl)pentanoic acid	[M-2H2O+H]+	341.284	C24H40O3	Monohydroxy bile acids, alcohols and derivatives	SMEROWZSTRWXGI-WFVDQZAMSA-N	C[C@@H]([C@H]1CC[C@]2([H])[C@]1(C)CC[C@@]3([H])[C@@]2([H])CC[C@@]4([H])[C@]3(C)CC[C@H](O)C4)CCC(O)=O	0.934	11405.1	341.30499:12654 342.30966:1452 343.31433:188	107.07080:14 109.09885:34 166.08113:3	3255	907510	1191806	646588	978438	657041	32726	783278	1060943	726307	872823	977245	850161	1403995	1215783	995078	1028494	4644	12725	2879236	13667	8912	1774191	14525	11352	1419757	1305328	1782440	1202198	1336448	30642	1746494	556226	6554	9706	379132	343971
14.327	429.262	(R)-4-((3S,5S,7R,8R,9S,10S,13R,14S,17R)-3,7-dihydroxy-10,13-dimethyl-12-oxohexadecahydro-1H-cyclopenta[a]phenanthren-17-yl)pentanoic acid	[M+Na]+	429.261	C24H38O5	Dihydroxy bile acids, alcohols and derivatives	MIHNUBCEFJLAGN-MTUXEBOFSA-N	C[C@@H]([C@H]1CC[C@]2([H])[C@]1(C)C(C[C@@]3([H])[C@@]2([H])[C@H](O)C[C@@]4([H])[C@]3(C)CC[C@H](O)C4)=O)CCC(O)=O	1.717	17732.6	429.26224:48556 430.26691:7675 431.27157:769	388.04987:14 408.23746:14 408.74335:23 428.74316:15 429.04572:5 429.11057:3 429.14182:11 429.16833:10 429.26181:22873 429.43484:10 429.47812:3 429.54300:5 429.64859:5 429.69440:9 429.77396:3 429.85306:9 430.08386:16 430.17404:13 430.26514:1136 430.33636:7 430.54926:2 430.84885:2 433.45920:6 433.76321:8	3543	3323	4464	6120	4279	5164	4263	6206	4908	6308	5244	4891	5828	7879	4006	9322	18179	9061	16900	7162	7598	18676	3024	8568	4850	3692	8867	4630	3405	2338	4860	5772	5710	8178	10260	12739	22673
19.648	807.577	(R)-4-((3S,5S,8R,9S,10S,12S,13R,14S,17R)-3,12-dihydroxy-10,13-dimethylhexadecahydro-1H-cyclopenta[a]phenanthren-17-yl)pentanoic acid	[2M+Na]+	807.575	C24H40O4	Dihydroxy bile acids, alcohols and derivatives	KXGVEGMKQFWNSR-UPSXFCICSA-N	C[C@@H]([C@H]1CC[C@]2([H])[C@]1(C)[C@@H](O)C[C@@]3([H])[C@@]2([H])CC[C@]4([H])[C@]3(C)CC[C@H](O)C4)CCC(O)=O	0.962	457468	807.57605:769795 808.58072:411248 809.58539:109331	100.02242:2 100.18773:2 100.19469:2 100.29395:2 100.47691:3 100.55688:3 100.60220:3 100.74207:2 101.02856:2 101.09151:2 101.27170:2 101.74306:3 101.85536:2 101.87994:2 101.94677:3 102.00285:4 102.08718:2 102.15397:2 102.17858:2 102.42486:2 102.44246:2 102.48823:2 102.64323:2 102.67495:2 102.74898:2 102.78777:2 102.84772:2 102.85831:2 102.92535:2 102.97476:2 102.98900:3 103.34218:2 103.42706:3 103…	720	216	1014	485	1763	2618	4018	2415	1624	2088	3359	3556	3978	1958	1175	3865	4251	2298	5812	3123	5932	7282	6617	4759	4536	3523	3739	4156	2193	2446	1123	1838	4896	2361	3304	4622	3540
25.046	359.315	(R)-4-((3S,5S,8R,9S,10S,13R,14S,17R)-3-hydroxy-10,13-dimethylhexadecahydro-1H-cyclopenta[a]phenanthren-17-yl)pentanoic acid	[M+H]+	359.294	C24H40O3	Monohydroxy bile acids, alcohols and derivatives	SMEROWZSTRWXGI-XBESLWPFSA-N	C[C@@H]([C@H]1CC[C@]2([H])[C@]1(C)CC[C@@]3([H])[C@@]2([H])CC[C@]4([H])[C@]3(C)CC[C@H](O)C4)CCC(O)=O	0.969	3963.94	359.31546:13007 360.32013:1731 361.32480:204	109.47678:5 111.11989:14 137.12718:13 163.04657:5 267.26465:99 282.14523:27 285.27298:31 318.19803:10 319.21878:9 338.19748:21 338.74506:23 339.19977:15 339.27881:7 341.25931:12 341.30396:1315 342.29462:47 342.31531:43 358.96759:21 359.12344:5 359.16205:4 359.21872:24 359.31519:2395 359.64725:20 359.68613:3 359.77866:1 360.14185:3 360.31882:121	28573	197025	238522	23150	205595	150380	7304	180168	283180	176552	179357	27858	207127	318717	280067	226288	254838	15482	4706	626229	11495	10530	1171628	11702	5463	974572	916625	1208557	826179	917700	4508	1131276	899776	4025	7230	580244	510392
19.648	339.27	(R)-4-((5R,8R,9S,10S,13R,14S,17R)-10,13-dimethyl-3-oxohexadecahydro-1H-cyclopenta[a]phenanthren-17-yl)pentanoic acid	[M-2H2O+H]+	339.268	C24H38O3	Bile acids, alcohols and derivatives	KIQFUORWRVZTHT-OPTMKGCMSA-N	C[C@@H]([C@H]1CC[C@]2([H])[C@]1(C)CC[C@@]3([H])[C@@]2([H])CC[C@@]4([H])[C@]3(C)CCC(C4)=O)CCC(O)=O	1.548	46388.1	339.27109:40369 340.27576:6226 341.28042:551	100.72053:1 100.83401:1 101.47947:2 102.35360:3 103.71672:2 103.87619:2 104.09078:1 104.39442:2 104.42286:2 104.54730:1 105.06956:554 105.22032:6 105.33479:2 106.07506:18 106.63825:2 106.81434:2 107.04813:4 107.08501:417 107.21014:1 107.24976:2 107.32903:1 107.58143:2 107.69330:1 108.09048:9 108.24268:2 109.00761:2 109.06209:19 109.10194:149 109.26197:2 109.72422:2 110.05968:6 110.11060:10 110.11…	27181	44333	39227	36582	40602	57149	42741	45151	39769	60089	62502	34796	54095	44485	44199	45778	42984	39515	53995	61669	60919	65861	64023	85518	82225	36602	39666	40777	45182	34901	26770	76957	32613	18238	17287	53226	51864
18.261	411.269	(R)-4-((5S,8S,9S,10R,13R,14S,17R)-10,13-dimethyl-3,6-dioxohexadecahydro-1H-cyclopenta[a]phenanthren-17-yl)pentanoic acid	[M+Na]+	411.251	C24H36O4	Bile acids, alcohols and derivatives	AWINBLVINXVKTE-DLKBGQMWSA-N	C[C@@H]([C@H]1CC[C@]2([H])[C@]1(C)CC[C@@]3([H])[C@@]2([H])CC([C@]4([H])[C@]3(C)CCC(C4)=O)=O)CCC(O)=O	1.453	1502.8	411.27197:1757 412.27664:253 413.28131:1574	338.86737:13 369.90292:3 369.95914:8 390.53357:17 391.04929:8 391.17468:14 391.26941:38 391.68921:12 403.27011:10 411.17813:14 411.20633:11 411.26993:825 411.77298:17 412.17587:7 412.23941:21 412.27576:96	77301	49773	34738	52371	35172	51479	24446	53416	35224	38883	34431	49056	52974	44308	38972	34700	44016	46224	32791	42838	129446	144036	52542	37289	101265	24525	27034	28412	38959	25003	194451	128107	209539	126436	109966	146469	66319
21.329	395.279	(R)-4-((8S,9S,10R,13R,14S,17R)-10,13-dimethyl-3-oxo-2,3,6,7,8,9,10,11,12,13,14,15,16,17-tetradecahydro-1H-cyclopenta[a]phenanthren-17-yl)pentanoic acid	[M+Na]+	395.256	C24H36O3	Bile acids, alcohols and derivatives	WCFIGQHNBJXROP-IHMUCKAYSA-N	C[C@@H]([C@H]1CC[C@]2([H])[C@]1(C)CC[C@@]3([H])[C@@]2([H])CCC([C@]3(C)CC4)=CC4=O)CCC(O)=O	1.704	8833.93	395.27719:10306 396.28186:1499 397.28653:197	130.95818:1 299.17282:1 348.87561:7 354.17163:16 354.83301:2 355.17380:5 355.21414:25 374.19644:16 374.75513:18 386.26965:7 395.15204:3 395.22241:18 395.27658:3393 395.35870:8 395.41568:3 395.71249:9 395.87512:3 396.18317:12 396.23343:7 396.27902:250 397.17383:6	71925	80384	98000	59907	72405	95144	93363	92873	75508	131880	118904	87413	124459	51774	137261	133690	41903	51158	50237	58018	52673	45087	56114	42795	37792	61165	36701	57265	42414	30654	69003	81736	60471	59380	39859	62889	328718
3.127	529.202	(S)-2-((S)-2-(2-hydroxy-4-oxoquinazolin-3(4H)-yl)-3-(1H-indol-3-yl)propanamido)-5-ureidopentanoic acid	[M+Na]+	529.18	C25H26N6O6	N-acyl-alpha amino acids	WNIHEQITLFEBKU-PMACEKPBSA-N	O=C(N)NCCCC(NC(=O)C(N1C(=O)C=2C=CC=CC2N=C1O)CC3=CNC=4C=CC=CC43)C(=O)O	1.405	3937.05	529.20209:11520 530.20676:1762 531.21142:402	100.06860:2 100.15561:2 100.17649:2 100.23221:2 100.30883:1 100.38200:2 100.40292:2 100.64529:1 100.69241:3 100.72208:2 100.77096:1 100.82858:2 100.84255:1 100.85478:2 100.93340:2 100.97533:2 101.04525:1 101.22890:2 101.36369:3 101.42148:2 101.54237:4 101.57742:1 101.74928:1 101.76682:1 101.95639:3 102.06530:2 102.14086:2 102.20591:2 102.34310:2 102.39765:1 102.43813:2 102.45914:3 102.47686:1 102…	10672	13987	12982	7181	5116	8445	11613	12063	9617	12718	6564	4372	14919	12619	11292	9265	6744	8324	9177	5461	10716	11499	12414	10901	9052	6154	12152	5174	8977	7767	13286	3237	3098	694	604	2779	12344
17.178	243.1	(S)-3-(4-hydroxyphenyl)chroman-7-ol	[M+H]+	243.1	C15H14O3	Isoflavanols	ADFCQWZHKCXPAJ-GFCCVEGCSA-N	OC1=CC=C(C=C1)C2COC3=CC(O)=CC=C3C2	1	1185.54	243.10011:3403 244.10478:474 245.10945:216	null	4597	7841	8078	11127	2798	6124	8585	12263	15520	6387	3458	2650	14957	6853	4852	13685	6979	7216	19343	11301	10248	17787	18948	13183	18165	9658	6835	9960	19126	9732	108486	92184	121674	87124	98983	102295	17085
15.597	611.173	(S)-5-hydroxy-2-(3-hydroxy-4-methoxyphenyl)-7-(((2S,3R,4S,5S,6R)-3,4,5-trihydroxy-6-((((2R,3R,4R,5R,6S)-3,4,5-trihydroxy-6-methyltetrahydro-2H-pyran-2-yl)oxy)methyl)tetrahydro-2H-pyran-2-yl)oxy)chroman-4-one	[M+Na]+	611.19	C28H34O15	Flavonoid-7-O-glycosides	QUQPHWDTPGMPEX-LGWIIGQUSA-N	O=C1C2=C(O)C=C(OC3OC(COC4OC(C)C(O)C(O)C4O)C(O)C(O)C3O)C=C2OC(C5=CC=C(OC)C(O)=C5)C1	0.992	2746.69	611.17230:7123 612.17697:1159 613.18164:249	107.04851:3 161.09683:8 165.01556:15 173.95433:8 185.03935:7 186.99577:16 227.04739:16 241.14539:11 243.06023:67 271.03696:11 294.06955:5 295.04797:38 299.08951:20 306.00485:7 307.05624:130 308.05276:13 319.03430:9 363.12134:97 370.11148:13 379.05649:12 383.19382:2 406.11264:10 525.17969:19 567.16412:5	2337	3120	1407	1868	750	571	4887	4470	1572	1102	4670	2379	7747	8540	5697	7977	6605	8098	7882	6010	7473	8773	5146	8256	6882	7905	8732	11058	8904	9956	264452	286384	309549	198543	191804	183862	73854
2.222	152.055	(S)-Malate	[M+NH4]+	152.056	C4H6O5	Beta hydroxy acids and derivatives	BJEPYKJPYRNKOW-REOHCLBHSA-N	C([C@@H](C(=O)O)O)C(=O)O	1	1088.5	152.05508:3524 153.05975:197 154.06442:52	null	2391	1559	906	92821	1342	77720	771	2228	13335	2243	498	84144	20209	17507	3018	2456	18323	93620	3574	3663	121737	130200	124946	112784	3170	2010	1851	29092	2441	424	23328	13227	2812	25467	21738	15165	33490
3.128	447.225	(Z)-2,6-dimethyl-7-(4-methyl-5-oxooxolan-2-yl)-3-[[3,4,5-trihydroxy-6-(hydroxymethyl)oxan-2-yl]oxymethyl]hept-5-enoic acid	[M+H]+	447.222	C21H34O10	Saccharolipids	QOIHIEPXTNMSSM-WMZJFQQLSA-N	O=C(O)C(C)C(COC1OC(CO)C(O)C(O)C1O)CC=C(C)CC2OC(=O)C(C)C2	1	1995.42	447.22400:3614 448.22867:824 449.23333:306	null	23169	25045	20524	17436	15449	52026	16877	22983	17602	44672	46192	18030	24108	19058	20912	19804	16433	21574	49639	49588	19695	8095	20970	23141	16413	41854	18108	19671	20987	18624	22295	17106	2217	1686	3827	18645	8082
8.099	379.098	(Z)-3-[4-methoxy-2-[(2S,3R,4S,5S,6R)-3,4,5-trihydroxy-6-(hydroxymethyl)oxan-2-yl]oxyphenyl]prop-2-enoic acid	[M+Na]+	379.1	C16H20O9	Phenolic glycosides	FQWZGEBZILOCET-QEQKPWIDSA-N	O=C(O)C=CC1=CC=C(OC)C=C1OC2OC(CO)C(O)C(O)C2O	1	1488.7	379.09839:677 380.10306:247 381.10772:487	null	12481	6907	5860	6735	5123	11610	5295	12019	12157	19795	5356	6710	7417	5382	14831	6804	18290	15782	8477	7930	13011	15250	7942	13959	12387	13109	9207	41472	14457	9158	271814	394826	244535	291322	369410	220737	140547
14.346	353.23	(Z)-5,8,11-trihydroxyoctadec-9-enoic acid	[M+Na]+	353.229	C18H34O5	Long-chain fatty acids	FITAKYVPWCVTII-QBFSEMIESA-N	O=C(O)CCCC(O)CCC(O)C=CC(O)CCCCCCC	1.772	20527.9	353.23120:208497 354.23587:26944 355.24054:1894	163.04411:3 221.06618:12 311.91388:3 328.64847:20 335.22018:4 350.98792:5 352.68161:2 352.71429:6 352.88181:9 352.91028:10 352.94855:7 353.00790:16 353.05435:26 353.14597:126 353.23065:92281 353.75375:13 353.77991:11 353.80740:7 353.83896:8 353.88437:6 353.91913:6 353.97623:14 354.00052:3 354.02621:9 354.05240:9 354.08093:26 354.13992:21 354.23294:1909 354.28387:13 354.33624:8 354.39474:3 354.477…	1317101	1392869	1268836	1292600	1027027	93621	866374	1147122	1059137	955963	1226426	1545626	1230838	1778001	1509079	1009360	1258232	1222548	1312363	1233832	1610763	1777608	110739	181969	802317	793218	1185415	1051866	807524	1118574	1936058	1340628	4379811	3756799	1400194	652020	6269126
5.318	359.227	(Z)-5-[(1S,2R,4aR,8aR)-5-(hydroxymethyl)-1,2,4a-trimethyl-2,3,4,7,8,8a-hexahydronaphthalen-1-yl]-3-(hydroxymethyl)pent-2-enoic acid	[M+H]+	359.226	C20H32O4	Colensane and clerodane diterpenoids	LRLROPFPFABQRF-CBYQQGIISA-N	O=C(O)C=C(CO)CCC1(C)C(C)CCC2(C(=CCCC21)CO)C	1	1296.78	359.22723:4352 360.23190:796 361.23657:199	null	64399	57731	71727	159009	134899	60924	44582	168529	146243	55680	65023	123882	222170	210196	56249	176075	244699	75247	46014	66324	62263	65094	70906	80178	154121	30181	104214	32127	132725	102377	13934	9212	16359	7195	8504	18603	11355
11.158	513.138	(Z)-9-(2H-chromen-3-yl)-2-(2,3,4-trimethoxybenzylidene)-8,9-dihydro-2H-furo[2,3-f]chromene-3,7-dione	[M+H]+	513.15	C30H24O8	Aurone flavonoids	JJVSDUQOSRRODQ-CFRMEGHHSA-N	O=C1OC2=CC=C3C(=O)C(OC3=C2C(C4=CC=5C=CC=CC5OC4)C1)=CC6=CC=C(OC)C(OC)=C6OC	1.602	1362.97	513.13776:5129 514.14242:924 515.14709:394	119.08270:14 141.61176:4 163.04254:9 177.05109:21 319.07880:18 333.09778:9 404.11124:24 492.53464:6 512.72900:18 513.13538:855 513.20050:25 513.26648:56 513.31049:21 513.38928:9 514.04364:5 514.14130:89 514.17023:26 514.25665:16	2077	2370	1934	3028	1462	2280	3900	1657	1618	7645	10889	2417	3429	1991	3190	17396	1848	5138	6487	10666	6131	13141	8487	1863	6789	6896	2463	13960	1778	1429	159882	179354	2619	149730	145235	107743	130781
1.954	527.157	(Z)-9-(3-hydroxy-4-methoxyphenyl)-2-(2,4,5-trimethoxybenzylidene)-8,9-dihydro-2H-furo[2,3-f]chromene-3,7-dione	[M+Na]+	527.13	C28H24O9	Linear diarylheptanoids	TZRVSGRFVXORLD-MYKKPKGFSA-N	O=C1OC2=CC=C3C(=O)C(OC3=C2C(C4=CC=C(OC)C(O)=C4)C1)=CC5=CC(OC)=C(OC)C=C5OC	1.521	3559.26	527.15698:18433 528.16165:1747 529.16632:418	184.04668:10 185.03899:9 329.13376:5 355.57446:13 526.60907:10 526.66486:11 526.92847:13 527.15540:631 527.20197:39 527.24774:48 527.27167:6 528.07068:5 528.16840:43 528.21460:4	5396	5454	12299	278324	5235	6404	8842	6062	187546	4507	5683	260705	279913	229314	9380	13952	191307	84310	11113	13170	116524	100192	51500	73711	5627	6849	6178	6766	7370	15758	53589	52062	36782	39621	34171	58896	43732
14.144	353.23	(Z)-9,12,13-trihydroxyoctadec-15-enoic acid	[M+Na]+	353.229	C18H34O5	Long-chain fatty acids	DNWUYCUUEGGVPR-CLTKARDFSA-N	O=C(O)CCCCCCCC(O)CCC(O)C(O)CC=CCC	1.764	14877.9	353.23004:42320 354.23471:4302 355.23938:659	277.22363:4 277.47733:20 312.03055:7 312.96826:18 332.62686:14 333.06320:8 335.08011:8 335.22659:3 339.07788:11 341.54193:10 352.89407:19 353.09460:34 353.14459:120 353.22961:25411 353.44638:1 353.51239:8 353.56735:17 353.62540:29 353.75378:6 353.77341:2 353.82578:4 353.91736:4 353.98608:5 354.08752:12 354.13333:14 354.15781:14 354.18079:21 354.23196:656 354.83362:3	1339741	1414168	1254433	1283580	1007697	868965	853100	1138559	1046935	979041	1209750	1536094	1223567	1751127	1521395	1003357	1245069	1202192	1290395	1212164	1599885	1754338	1454890	1677393	795832	787498	1166316	1044344	801772	1108399	4360248	4877331	4340078	3695003	2126525	3331412	6235995
13.207	313.199	(Z)-pregna-4,17(20)-diene-3,16-dione	[M+H]+	313.22	C21H28O2	Androgens and derivatives	WDXRGPWQVHZTQJ-RHIZAWHPSA-N	O=C1C=C2CCC3C4CC(=O)C(=CC)C4(C)CCC3C2(C)CC1	1.747	3477.2	313.19894:16688 314.20361:1554 315.20828:166	119.79436:1 129.71912:1 156.70470:3 165.03795:2 174.46350:3 213.84087:2 246.68219:2 251.62630:26 252.13251:11 252.63429:12 269.75534:2 271.14539:2 271.99213:8 272.06403:7 272.10870:15 272.13144:17 272.98996:1 273.11343:14 292.62686:20 292.65057:18 293.14883:13 293.64526:9 295.22528:9 296.21988:6 312.98572:12 313.07678:13 313.10123:12 313.15192:21 313.19843:5732 313.24539:90 313.29800:6 313.53983:…	12666	18452	11991	14085	14064	11392	13858	14099	8620	15997	16847	10733	23646	10326	20031	8685	21153	8355	17605	27836	15374	18042	13415	14111	13205	12343	22590	17056	9719	19503	14171	15962	13665	12056	9314	11895	37953
2.931	365.105	?-Gentiobiose	[M+Na]+	365.105	C12H22O11	O-glycosyl compounds	DLRVVLDZNNYCBX-CQUJWQHSSA-N	OCC1OC(OCC2OC(O)C(O)C(O)C2O)C(O)C(O)C1O	1.826	133873	365.10547:216751 366.11014:17062 367.11480:2493	110.05785:4 134.10509:11 152.05823:13 153.05928:21 166.08340:29 181.07388:2 185.03882:115 200.08618:10 203.05058:135 228.30745:4 323.95203:5 362.97818:2 363.01132:15 364.18527:10 364.58377:27 364.60635:21 364.67624:15 364.94940:19 365.02222:33 365.10480:118241 365.68137:14 365.76022:25 365.84702:16 365.87000:10 365.89993:8 365.95648:5 365.99432:12 366.06616:17 366.10657:1870 366.16171:27 366.2193…	16172751	19693041	9651458	22155	17003388	17118293	21140629	12429328	22733723	21233750	10114358	77910	11483514	9310449	9266333	20766687	22116148	38919	26967071	24534717	67976	25760	19322864	53049	22989252	16289788	9226376	21084022	11562060	11524102	1724741	1825482	1944323	28339	1079910	1706753	34594
26.369	544.338	[(1R)-1-[(2S,4aR,4bS,7S,8aS)-7-hydroxy-2,4b,8,8-tetramethyl-4,4a,5,6,7,8a,9,10-octahydro-3H-phenanthren-2-yl]-2-[(2R,3R,4S,5R,6R)-3,4,5-trihydroxy-6-(hydroxymethyl)oxan-2-yl]oxyethyl] acetate	[M+Na]+	544.346	C28H46O9	Diterpene glycosides	ARNXUXYPWUWNPP-RXENORMESA-N	O=C(OC(COC1OC(CO)C(O)C(O)C1O)C2(C=C3CCC4C(C)(C)C(O)CCC4(C)C3CC2)C)C	0.88	2362.79	544.33752:5617 545.34219:1152 546.34686:249	100.29200:2 100.37214:2 100.46973:1 100.69300:1 100.75932:2 100.85013:2 100.95320:1 100.98291:3 101.09130:1 101.22774:2 101.29074:2 101.33626:2 101.37128:2 101.48338:2 101.52543:3 101.66567:5 101.68321:1 101.85515:1 102.00265:2 102.09049:1 102.16782:3 102.22033:3 102.39297:1 102.50211:1 102.66769:4 102.76993:2 102.81754:2 102.86516:3 102.96396:2 103.05222:2 103.06281:1 103.12260:3 103.15465:2 103…	297309	396873	464906	239293	442205	294120	290168	356298	435785	231212	253950	245562	358030	464772	573469	304264	454639	242011	255771	284367	185034	241329	304130	143757	117790	196314	222172	266180	129177	201967	2820	15047	2856	1524	2949	5679	6352
7.049	755.392	[(1R,3R,10S,13R,14S,17R)-3-[(2R)-5-(3,5-dihydroxy-4-methoxy-6-methyloxan-2-yl)oxy-3,4-dihydroxy-6-(hydroxymethyl)oxan-2-yl]oxy-14-hydroxy-10,13-dimethyl-17-(5-oxo-2H-furan-3-yl)-1,2,3,4,5,6,7,8,9,11,12,15,16,17-tetradecahydrocyclopenta[a]phenanthren-1-yl] acetate	[M+H]+	755.385	C38H58O15	Cardenolide glycosides and derivatives	XWYDFNHNSVTJFP-CSVIMRPTSA-N	O=C1OCC(=C1)C2CCC3(O)C4CCC5CC(OC6OC(CO)C(OC7OC(C)C(O)C(OC)C7O)C(O)C6O)CC(OC(=O)C)C5(C)C4CCC23C	1.343	3068.07	755.39240:12216 756.39706:2935 757.40173:770	100.02747:4 100.07619:2 100.09706:2 100.11098:3 100.12142:2 100.14579:2 100.17364:2 100.23283:2 100.26418:3 100.27811:3 100.35301:2 100.38960:2 100.59184:2 100.88860:2 101.12981:2 101.15080:2 101.31529:2 101.32930:2 101.35381:3 101.36082:2 101.43787:2 101.54300:2 101.65870:2 101.77821:3 101.92892:2 101.94288:3 102.18193:3 102.23468:2 102.30856:2 102.41413:2 102.42821:2 102.51976:2 102.56203:2 102…	4912	7452	1568	5973	1799	3581	1587	2217	1165	6409	8749	3028	5236	8682	4550	1429	3623	1296	2713	3354	9506	5535	2199	15660	1580	6982	1327	1346	1690	2759	3640	724	713	740	110	1122	243
26.581	306.276	[(1R,5R,9S,13S)-5,9,13-trimethyltetracyclo[11.2.1.0?,??.0?,?]hexadec-14-en-5-yl]methanol	[M+Na]+	306.279	C20H32O	Diterpenoids	CIGQQQTZOIDQQR-SGWMQEFOSA-N	OCC1(C)CCCC2(C)C3CCC4(C=CC3(CCC12)C4)C	0.877	1846.34	306.27606:3203 307.28073:519 308.28540:76	112.07552:16	44974	22911	8091	35812	6429	12785	8781	11210	44611	7614	12087	32737	4836	21386	6515	13191	52389	33100	10353	18953	130673	255463	18028	107330	97076	12526	11738	285436	13468	18675	14817	98944	20256	288551	199114	99546	6414
4.809	403.219	[(1R,5S,6S)-3-(hydroxymethyl)-5-[(Z)-2-methylbut-2-enoyl]oxy-2-oxo-6-propan-2-ylcyclohex-3-en-1-yl] (E)-4-hydroxy-2-methylbut-2-enoate	[M+H]+	403.219	C20H28O7	Menthane monoterpenoids	CARMWCSYOJNGRD-FFPTXMBDSA-N	O=C(OC1C=C(C(=O)C(OC(=O)C(=CCO)C)C1C(C)C)CO)C(=CC)C	1	2478.55	403.21851:2305 404.22317:797 405.22784:1326	null	37905	66596	30519	55313	42682	21201	32532	32906	24299	11832	29089	35041	61144	64741	57034	62907	78867	57237	7138	144548	98523	76110	38005	37043	63590	82916	45143	10900	25877	21554	3559	10434	12378	9410	8047	9985	11782
6.208	475.222	[(1S,2R,4aR,8aR)-1-acetyloxy-1,4a-dimethyl-6-oxo-7-propan-2-ylidene-2,3,4,5,8,8a-hexahydronaphthalen-2-yl] 3-acetyloxy-2-hydroxy-2-methylbutanoate	[M+Na]+	475.23	C24H36O8	Sesquiterpenoids	LUNCZNVVYHFMOQ-ZCHNZJOUSA-N	O=C(OC(C)C(O)(C(=O)OC1CCC2(C)CC(=O)C(=C(C)C)CC2C1(OC(=O)C)C)C)C	0.988	2742.87	475.22241:13172 476.22708:2174 477.23175:971	null	17877	23202	11736	21252	8424	10222	23529	18161	10255	44703	8861	29972	16534	29271	29798	27663	22336	30119	11482	14113	29497	15011	17737	10559	8429	11872	11181	19807	12998	10684	12031	12774	42378	6228	12069	12563	26707
16.417	352.216	[(1S,3aR,5R,5aR,8aR,9S,9aR)-1,5,8a-trimethyl-2,8-dioxo-3a,4,5,5a,9,9a-hexahydro-1H-azuleno[6,5-b]furan-9-yl] 2-methylpropanoate	[M+ACN+H]+	352.212	C19H26O5	Sesquiterpene lactones	WKUOPGZYLRFCHJ-APDQSUQKSA-N	O=C(OC1C2C(OC(=O)C2C)CC(C)C3C=CC(=O)C13C)C(C)C	0.997	1326.44	352.21573:4104 353.22040:56774 354.22506:5771	null	11042	8943	9892	4777	2975	5534	7596	5089	6754	4339	4829	4133	17123	9996	6108	5684	9969	4667	6817	8817	7255	6339	8579	8416	9658	5488	8413	8522	7046	5617	162035	247469	238237	134070	142328	211058	30109
5.649	455.184	[(1S,3R,3aS,4S,8aR)-1-acetyloxy-3-hydroxy-6,8a-dimethyl-3-propan-2-yl-1,2,3a,4,5,8-hexahydroazulen-4-yl] 4-hydroxybenzoate	[M+Na]+	455.183	C24H32O6	Sesquiterpenoids	CHQMIQBQLGDCJJ-AAGTZVQDSA-N	O=C(OC1CC(=CCC2(C)C(OC(=O)C)CC(O)(C(C)C)C12)C)C3=CC=C(O)C=C3	1	1442.61	455.18427:2838 456.18893:639 457.19360:327	null	18713	28663	14739	24145	27435	20248	25639	20220	23619	7247	17038	27562	22413	26719	27859	34378	33099	32953	29119	9323	40264	28373	11112	26934	29175	32235	17328	19756	16553	23761	38109	39428	19501	11110	11932	51011	22083
12.83	627.166	[(1S,4aS,6S,7R,7aS)-6-acetyloxy-4-[[(2R,3R,4S,5S,6R)-3-acetyloxy-4,5-dihydroxy-6-(hydroxymethyl)oxan-2-yl]oxymethyl]-7-(acetyloxymethyl)-7-hydroxy-4a,5,6,7a-tetrahydro-1H-cyclopenta[c]pyran-1-yl] 3-methylbutanoate	[M+Na]+	627.225	C27H40O15	Terpene glycosides	CPMZLIRNESDGDD-RTKYVFNWSA-N	O=C(OCC1(O)C(OC(=O)C)CC2C(=COC(OC(=O)CC(C)C)C21)COC3OC(CO)C(O)C(O)C3OC(=O)C)C	1.39	1269.3	627.16638:4268 628.17105:1036 629.17572:214	227.05612:16 323.05441:14 626.56085:13 626.88312:5 626.93542:7 627.16547:1648 627.25128:30 628.03326:4 628.16827:115	1307	3338	1865	1354	2132	1399	4908	1278	2425	5427	1274	4173	8872	5990	6385	4030	6554	9777	8599	6957	7295	4328	3130	3524	1466	7040	6964	5824	8229	7065	120982	113872	98494	104431	101224	74165	52371
23.622	449.287	[(2E,6Z,10Z)-7,11-bis(acetyloxymethyl)-3,15-dimethylhexadeca-2,6,10,14-tetraenyl] acetate	[M+H]+	449.29	C26H40O6	Acyclic diterpenoids	KJBDTBUYUDRWMT-VDUSSSJLSA-N	O=C(OCC=C(C)CCC=C(COC(=O)C)CCC=C(COC(=O)C)CCC=C(C)C)C	0.998	1376.27	449.28699:6315 450.29166:1173 451.29632:309	null	13469	26315	30057	14036	26494	21763	141012	23418	24169	25407	27625	23771	159172	27656	22807	28386	21084	13245	172423	35743	6594	6574	30392	7274	6486	23584	21976	24274	19418	13008	121408	45095	4255	18282	42607	22495	78700
30.85	804.264	[(2R,3R,4R,5R,6R)-4-[(2S,3R,4R,5R,6S)-4,5-dihydroxy-6-methyl-3-[(2S,3R,4S,5S,6R)-3,4,5-trihydroxy-6-(hydroxymethyl)oxan-2-yl]oxyoxan-2-yl]oxy-6-[2-(3,4-dihydroxyphenyl)ethoxy]-5-hydroxy-2-(hydroxymethyl)oxan-3-yl] (E)-3-(3,4-dihydroxyphenyl)prop-2-enoate	[M+NH4]+	804.289	C35H46O20	Oligosaccharides	SDRRSTAVRUERNC-JASYHDAHSA-N	O=C(OC1C(OC(OCCC2=CC=C(O)C(O)=C2)C(O)C1OC3OC(C)C(O)C(O)C3OC4OC(CO)C(O)C(O)C4O)CO)C=CC5=CC=C(O)C(O)=C5	0.57	3107.13	804.26385:3771 805.26852:2540 806.27319:1576	371.09839:13 414.25510:2 473.27444:2 542.11884:12 803.55804:7 803.62708:15 804.18018:30 804.26196:957 804.37665:6 804.57306:19 804.61377:41 805.06732:21 805.16266:16 805.26184:276 805.58069:10	32977	1079	251	1	233	101	1	48	12	28	129	100	55096	516	896	116	230	169	42	1	722	566	808	423	25463	729	977	413	226	225	163	115	1	1	1	1	52
5.185	453.136	[(2R,3R,4S,5R,6S)-6-[(3S,4S,5S,6R)-4,5-dihydroxy-6-(hydroxymethyl)oxan-3-yl]oxy-3,4,5-trihydroxyoxan-2-yl]methyl benzoate	[M+Na]+	453.136	C19H26O11	O-glycosyl compounds	RXRSNDCGNOOFLH-VZNNHAMSSA-N	O=C(OCC1OC(OC2COC(CO)C(O)C2O)C(O)C(O)C1O)C=3C=CC=CC3	1	1032.15	453.13605:2127 454.14072:542 455.14538:636	null	40918	48790	33315	6582	85109	44416	37617	122456	100576	114770	103056	7936	112319	27810	102762	105498	103913	6668	150875	157708	9709	8218	66252	64954	149178	42516	100940	113197	140858	121301	9198	2555	9212	4877	7273	7993	4102
4.53	575.302	[(2R,3R,4S,5S,6R)-3,5-diacetyloxy-2-(acetyloxymethyl)-6-[(2S,3R)-2,3,4-trihydroxybutoxy]oxan-4-yl] dodecanoate	[M-H2O+H]+	575.305	C28H48O13	Saccharolipids	ZXONCHMIIHLRHD-INRWEYHGSA-N	CCCCCCCCCCCC(=O)O[C@H]1[C@H](OC(C)=O)[C@@H](COC(C)=O)O[C@@H](OC[C@H](O)[C@H](O)CO)[C@H]1OC(C)=O	0.999	1771.2	575.30237:3813 576.30704:903 577.31170:261	null	33299	23164	4189	22080	3480	13876	11138	6254	20689	4166	24235	13855	4872	3398	20445	14423	8426	6810	6594	4485	35449	8058	4808	13508	25794	18898	18238	5026	9888	6664	1125	1193	1486	1911	840	1403	5114
7.047	666.418	[(2R,3R,4S,5S,6R)-3-acetyloxy-2-(acetyloxymethyl)-5-hexanoyloxy-6-[(2S,3R)-2,3,4-trihydroxybutoxy]oxan-4-yl] dodecanoate	[M+NH4]+	666.405	C32H56O13	Saccharolipids	YTRXIFNFFGXRFV-JBAQQFLCSA-N	CCCCCCCCCCCC(=O)O[C@H]1[C@H](OC(C)=O)[C@@H](COC(C)=O)O[C@@H](OC[C@H](O)[C@H](O)CO)[C@H]1OC(=O)CCCCC	0.739	1585.74	666.41809:8467 667.42276:2484 668.42743:0	100.03275:2 100.14933:2 100.17718:2 100.36526:4 100.44194:3 100.52911:4 100.65820:2 101.25934:3 101.27325:3 101.50450:2 101.69032:2 101.92899:2 101.99923:2 102.08707:2 102.13980:2 102.17847:2 102.63255:2 102.85114:2 102.86878:1 102.89348:1 102.94289:2 102.97112:2 103.08939:1 103.22541:2 103.35622:1 103.53664:3 103.55080:1 103.78809:2 103.82352:1 104.14275:2 104.23862:1 104.30966:3 104.34518:2 104…	513	426	1133	3329	1700	1883	295	523	921	1678	727	1093	1467	1587	148	515	311	3251	1690	377	1118	4591	1505	1665	1033	287	1712	439	972	4874	370	815	101	96	478	216	222
30.849	582.208	[(2R,3S,4S,5R,6S)-6-[4-[(E)-3-(2,4-dihydroxyphenyl)-3-oxoprop-1-enyl]phenoxy]-3,4,5-trihydroxyoxan-2-yl]methyl (E)-3-(4-hydroxyphenyl)prop-2-enoate	[M+NH4]+	582.197	C30H28O11	Flavonoid O-glycosides	FCYCVETXTGWXBR-CMUGPJGNSA-N	O[C@@H]1[C@@H](COC(=O)\C=C\C2=CC=C(O)C=C2)O[C@@H](OC3=CC=C(\C=C\C(=O)C4=CC=C(O)C=C4O)C=C3)[C@H](O)[C@H]1O	0.989	1487.51	582.20551:3288 583.21017:1277 584.21484:760	null	187	279	189	885	723	709	228	1326	379	218	6	323	592	362	303	12	1551	309	600	168	571	897	639	825	894	130	716	160	413	333	361	52	284	488	229	1	1
28.123	343.224	[(2R,5R,8a'S)-2',5,5',5',8a'-Pentamethyl-4,4a',5,5',6',7',8',8a'-octahydro-3H,4'H-spiro[furan-2,1'-naphthalen]-5-yl]acetic acid	[M+Na]+	343.224	C20H32O3	Diterpenoids	XLWWERNKTLITEF-FOUFQHLJSA-N	C\C1=C\CC2C(C)(C)CCC[C@]2(C)[C@@]13CC[C@](C)(CC(O)=O)O3	1.835	13451.9	343.22424:47973 344.22891:5412 345.23358:530	325.26529:7 343.14508:11 343.17709:9 343.22375:21468 343.37067:4 343.42856:5 343.49313:8 343.57672:3 343.62531:4 343.70590:8 343.81552:7 344.18289:7 344.22583:668 345.27426:3	7465	29558	23655	5434	26257	21431	17160	19538	18408	18829	24076	4549	8645	9533	12628	6758	11961	4606	15841	17293	7090	6061	20948	5196	4010	20439	19731	20838	15768	20565	25533	13812	13810	3058	2127	12036	1348117
8.02	655.234	[(2S,3R,4R,5R,6S)-2-[[(1aS,1bS,2S,5aR,6S,6aS)-1a-(hydroxymethyl)-2-[(2S,3R,4S,5S,6R)-3,4,5-trihydroxy-6-(hydroxymethyl)oxan-2-yl]oxy-2,5a,6,6a-tetrahydro-1bH-oxireno[5,6]cyclopenta[1,3-c]pyran-6-yl]oxy]-4,5-dihydroxy-6-methyloxan-3-yl] (E)-3-(4-hydroxyphenyl)prop-2-enoate	[M+H]+	655.223	C30H38O16	Coumaric acid esters	XIPQZLUSSJDAIC-UYESFEPRSA-N	O=C(OC1C(O)C(O)C(OC1OC2C3OC3(CO)C4C(OC=CC24)OC5OC(CO)C(O)C(O)C5O)C)C=CC6=CC=C(O)C=C6	0.987	1024.92	655.23389:3978 656.23855:1046 657.24322:163	null	7271	8634	2173	4591	1410	2997	3105	11045	2451	19130	2652	4865	2958	5457	2226	1813	4379	2197	5237	3035	2517	2684	9115	11124	10070	2333	1939	1908	2722	3914	55026	82188	12291	29902	75688	17779	20353
8.352	1087.29	[(2S,3R,4S,5R,6R)-2-[3-[(2S,3R,4S,5S,6R)-4,5-dihydroxy-6-(hydroxymethyl)-3-[(2S,3R,4R,5R,6S)-3,4,5-trihydroxy-6-methyloxan-2-yl]oxyoxan-2-yl]oxy-5-hydroxy-2-(4-hydroxyphenyl)-4-oxochromen-7-yl]oxy-5-hydroxy-6-(hydroxymethyl)-4-[(2S,3R,4S,5S,6R)-3,4,5-trihydroxy-6-(hydroxymethyl)oxan-2-yl]oxyoxan-3-yl] (E)-3-(4-hydroxyphenyl)prop-2-enoate	[M+Na]+	1087.29	C48H56O27	Flavonoid-7-O-glycosides	OUYDFTJZSVOQJE-QQXREOSWSA-N	O=C(OC1C(OC2=CC(O)=C3C(=O)C(OC4OC(CO)C(O)C(O)C4OC5OC(C)C(O)C(O)C5O)=C(OC3=C2)C=6C=CC(O)=CC6)OC(CO)C(O)C1OC7OC(CO)C(O)C(O)C7O)C=CC8=CC=C(O)C=C8	1	1115.75	1087.29224:4247 1088.29690:1478 1089.30157:404	null	554	12	1062	1359	54	10	2310	2186	1788	1384	830	1430	2287	2370	2783	2409	2130	2985	2096	890	1406	1989	1136	1152	3273	3234	1321	3039	902	676	49334	63498	34924	69091	81776	22209	23261
6.487	684.393	[(2S,3R,4S,5S,6R)-3,4,5-trihydroxy-6-(hydroxymethyl)oxan-2-yl] (1S,4aR,6aS,6bR,8R,10R,11R,12aR,14bS)-1,8,10,11-tetrahydroxy-2,2,6a,6b,9,9,12a-heptamethyl-1,3,4,5,6,6a,7,8,8a,10,11,12,13,14b-tetradecahydropicene-4a-carboxylate	[M+NH4]+	684.429	C36H58O11	Triterpenoids	DRZYJIXQEOTQDA-VETDSPFISA-N	O=C(OC1OC(CO)C(O)C(O)C1O)C23CCC(C)(C)C(O)C3C4=CCC5C6(C)CC(O)C(O)C(C)(C)C6C(O)CC5(C)C4(C)CC2	1.086	2860.61	684.39313:24870 685.39780:5761 686.40246:834	100.04801:2 100.12457:2 100.87778:2 101.07352:1 101.50410:3 102.25544:2 103.26743:2 104.04653:1 105.04949:2 106.09666:2 106.38348:2 106.84680:2 106.90074:1 107.61401:2 108.25365:1 108.67387:1 108.97141:1 109.03677:1 109.37846:3 110.01966:2 110.47620:1 110.61883:1 111.06194:2 111.74848:1 112.06861:1 112.30441:1 112.84323:1 113.84494:1 115.18682:2 115.44082:2 115.48567:1 116.27949:1 117.41500:1 117…	4657	4882	2845	4301	8647	3078	2680	3547	1771	1005	1138	3769	2773	2663	2017	1342	5628	3469	3669	728	9332	4772	7220	8541	3970	2225	5491	1544	8006	3288	147	310	646	149	867	23	2085
30.572	707.17	[(2S,3S,4R,5R,6R)-5-acetyloxy-3-hydroxy-2-methyl-6-[[(2R,3S,4S,5R,6S)-3,4,5-trihydroxy-6-[5-hydroxy-6-methoxy-2-(4-methoxyphenyl)-4-oxochromen-7-yl]oxyoxan-2-yl]methoxy]oxan-4-yl] acetate	[M+H]+	707.218	C33H38O17	Flavonoid-7-O-glycosides	ZVMMEKFQYNWINU-OWCJGASRSA-N	COC1=CC=C(C=C1)C2=CC(=O)C3=C(O)C(OC)=C(O[C@@H]4O[C@H](CO[C@@H]5O[C@@H](C)[C@H](O)[C@@H](OC(C)=O)[C@H]5OC(C)=O)[C@@H](O)[C@H](O)[C@H]4O)C=C3O2	0.841	37460.7	707.17059:73559 708.17526:41890 709.17993:28850	109.02651:2 219.93184:2 225.06284:6 344.00162:8 375.73969:6 386.54947:9 395.36749:2 432.10706:9 448.12384:5 449.10626:12 672.16473:20 690.18481:3 706.53735:4 706.65759:2 706.85175:8 706.94324:4 707.04785:38 707.10144:19 707.16980:28591 707.56531:45 707.59290:20 707.70282:9 707.75262:6 707.81122:10 707.96198:11 708.07300:14 708.16913:4759 708.37048:9 708.44330:8 708.49884:11 708.58313:4 708.64606:…	832	731	1050	240	1612	1059	495	656	128084	1574	1872	1348	1944	1821	433	230	4173	2510	330	13	680380	1127	4265	1320	2335	51	1698	136	895	1687	852	1	155733	700	1301	296	47
10.219	443.178	[(3aR,4S,6E,10Z,11aR)-10-(hydroxymethyl)-6-methyl-3-methylidene-2-oxo-3a,4,5,8,9,11a-hexahydrocyclodeca[b]furan-4-yl] (Z)-4-acetyloxy-2-(hydroxymethyl)but-2-enoate	[M+Na]+	443.166	C22H28O8	Germacranolides and derivatives	KJVWRZGLXRPUHV-FSBSVGJXSA-N	O=C(OC1CC(=CCCC(=CC2OC(=O)C(=C)C21)CO)C)C(=CCOC(=O)C)CO	1	1805.09	443.16599:3734 444.17065:352 445.17532:169	null	39599	33977	40370	27206	45027	25692	29831	32733	38011	31697	32106	30798	33559	12216	40778	32342	27524	48880	44253	38963	48354	52393	43889	35004	31419	33245	11776	35077	41839	11901	150537	216385	158493	130091	174738	178627	90893
6.488	401.719	[(3aS,4S,5S,6E,10E,11aR)-6-formyl-5-methoxy-10-methyl-3-methylidene-2-oxo-3a,4,5,8,9,11a-hexahydrocyclodeca[b]furan-4-yl] 2-methylpropanoate	[M+H]+	401.765	C20H26O6	Germacranolides and derivatives	SKCDPGIEMVQDCR-VBMXKYFYSA-N	O=CC1=CCCC(=CC2OC(=O)C(=C)C2C(OC(=O)C(C)C)C1OC)C	0.651	1277.32	401.71896:3188 402.72363:251 403.72830:152	null	6778	11099	9150	14836	1692	9319	8756	12691	9412	13660	7619	12002	5493	4797	10975	3473	7282	15341	6137	11048	19288	11486	3957	9604	6555	5549	4522	8376	12331	6563	729	162	369	1009	814	191	2236
7.328	487.198	[(4R,5S,6R,6aS,7R,10aR,11bR)-5-acetyloxy-6-hydroxy-10a-methoxy-4,7,11b-trimethyl-9-oxo-1,2,3,4a,5,6,6a,7,11,11a-decahydronaphtho[2,1-f][1]benzofuran-4-yl]methyl acetate	[M+H]+	487.199	C25H36O8	Naphthofurans	HDDNZVWBRRAOGK-QVANJIRPSA-N	O=C1OC2(OC)C(=C1)C(C)C3C(O)C(OC(=O)C)C4C(C)(COC(=O)C)CCCC4(C)C3C2	1	2043.45	487.19843:7215 488.20309:1546 489.20776:678	null	33569	34518	42562	39608	29621	25607	53722	42000	33140	47071	48109	45087	52377	50498	25863	58198	63730	67834	68580	37207	81653	84760	39677	84972	41688	79058	52682	111892	58927	43901	1333557	2622609	2009025	4238657	4554937	1197002	2850490
23.103	604.38	[(6R)-6-hydroxy-2-methyl-5-oxo-6-[(2S,3S,9R,13R,14S,16R)-2,3,16-trihydroxy-4,4,9,13,14-pentamethyl-11-oxo-1,2,3,7,8,10,12,15,16,17-decahydrocyclopenta[a]phenanthren-17-yl]heptan-2-yl] acetate	[M+ACN+H]+	604.385	C32H50O8	Cucurbitacins	LKYNAQSYQLFTCM-KGCOOEROSA-N	CC(=O)OC(C)(C)CCC(=O)[C@](C)(O)C1[C@H](O)C[C@@]2(C)C3CC=C4C(C[C@H](O)[C@@H](O)C4(C)C)[C@]3(C)C(=O)C[C@]12C	0.996	1118.77	604.37982:2416 605.38449:360 606.38916:141	null	55537	44022	55570	27004	30074	44053	66088	51217	50856	32739	44883	57020	37027	47415	47108	48123	46198	41049	109002	89497	74724	89136	91912	42596	37155	38833	27443	63320	34644	43425	94159	107161	65760	40638	62904	41134	11499
4.528	451.252	[(7R,8R,10R,13S)-17-(furan-3-yl)-4,4,8,10,13-pentamethyl-3,16-dioxo-6,7,9,11,12,17-hexahydro-5H-cyclopenta[a]phenanthren-7-yl] acetate	[M+Na]+	451.248	C28H34O5	Limonoids	KWAMDQVQFVBEAU-BOLFIALASA-N	O=C(OC1CC2C(C=CC(=O)C2(C)C)(C)C3CCC4(C(=CC(=O)C4C5=COC=C5)C13C)C)C	0.999	1578.27	451.25070:3497 452.25537:717 453.26004:440	null	56646	31003	30082	31613	27092	17148	54565	32343	27007	24126	21600	28004	32809	26843	45890	32283	59544	22516	24951	18692	44869	16657	49857	32399	36128	12439	49332	21693	26221	54204	2885	1362	1177	754	1743	1074	17436
7.768	395.093	[(E)-3-acetyloxy-7-hydroxy-6-methoxy-7-(6-oxo-2,3-dihydropyran-2-yl)hept-4-en-2-yl] acetate	[M+H]+	395.094	C17H24O8	Tricarboxylic acids and derivatives	STNNWPKHRBGYMO-CMDGGOBGSA-N	O=C1OC(CC=C1)C(O)C(OC)C=CC(OC(=O)C)C(OC(=O)C)C	1	1800.65	395.09354:5936 396.09820:659 397.10287:2661	null	30055	34406	89348	14873	69243	20729	27696	70875	53115	31796	17889	14123	22469	64248	30047	28519	25248	28070	31812	28109	30516	22441	33092	27644	27999	30904	38144	36171	40263	32545	180654	247780	167674	139773	223602	179535	51458
6.882	374.227	[1-(1,3-benzodioxol-5-yl)propan-2-yl]-4,5-dimethoxy-2-prop-2-enylcyclohexa-2,5-dien-1-one	[M+NH4]+	374.196	C21H24O5	Bicyclic monoterpenoids	SMOHLDSEWHACKE-UHFFFAOYSA-N	COC1=CC(=O)C(CC=C)=CC1(OC)C(C)CC2=CC=C3OCOC3=C2	0.989	1255.62	374.22659:3354 375.23126:1429 376.23593:287	100.11079:16 102.04941:13 103.05208:32 105.03241:11 105.04259:8 105.06763:20 107.05203:16 109.02588:23 109.06254:29 110.97285:14 113.08365:18 115.07510:18 116.05856:16 118.04934:13 119.04575:36 119.08335:8 120.08098:16 121.06155:17 122.02793:12 122.51714:12 123.04197:618 123.08851:23 124.04970:32 127.02007:5 129.07001:11 131.08540:22 133.06639:10 134.08530:15 135.04153:33 135.09010:16 136.00146:1…	144989	138577	118931	37239	97367	120597	104601	82039	60263	137652	137466	32747	45711	84738	125866	82841	39472	93146	133153	163285	113608	126075	156856	118624	46257	99338	32987	96354	78269	45182	14793	20563	10142	8935	14628	12372	27027
16.568	448.252	[1-(3,4-dimethoxyphenyl)-2-(2,6-dimethoxy-4-prop-2-enylphenoxy)propyl] acetate	[M+NH4]+	448.233	C24H30O7	Benzyloxycarbonyls	SITDJJDXDVFCAP-UHFFFAOYSA-N	COC1=CC=C(C=C1OC)C(OC(C)=O)C(C)OC2=C(OC)C=C(CC=C)C=C2OC	0.94	1809.94	448.25061:1751 449.25528:522 450.25995:114	null	5598	1192	9354	2623	2643	6071	2062	6883	1733	1764	1500	3273	2654	5385	2450	5483	1353	1271	1843	3932	1655	3480	8481	7919	8339	2616	2652	7969	4754	7538	1133	2485	1314	1284	1771	1227	11174
4.804	389.228	[1-(3,5-dihydroxyphenyl)-12-hydroxytridecan-2-yl] acetate	[M+H-H2O]+	389.23	C21H34O5	Long-chain fatty alcohols	XPDBYTRMUWQPTF-UHFFFAOYSA-N	O=C(OC(CC=1C=C(O)C=C(O)C1)CCCCCCCCCC(O)C)C	1	2336.09	389.22836:3279 390.23303:841 391.23770:705	null	60810	24698	24810	28435	28149	4357	7794	32486	59402	9212	6766	24587	11557	27029	8250	6640	30366	33129	26825	14257	32682	22184	11811	35193	8000	9428	14004	10414	41112	24169	24871	6818	5849	7537	4064	7402	72552
6.486	846.442	[1-(6-hydroxy-1-methoxy-8-methyl-12-oxo-10H-benzo[b][1,5]benzodioxocin-2-yl)-3-methylbutyl] acetate	[2M+NH4]+	846.373	C23H26O7	Diarylethers	NUYFKDBCHFKOBT-UHFFFAOYSA-N	COC1=C2C(OC3=C(COC2=O)C=C(C)C=C3O)=CC=C1C(CC(C)C)OC(C)=O	0.728	1221.7	846.44037:4255 847.44504:1151 848.44970:284	null	923	401	776	912	460	581	851	393	3168	751	516	1156	732	482	2408	694	673	498	2742	1506	4595	1485	1660	350	1357	688	679	885	600	554	120	1	7	148	48	266	769
7.117	394.232	[1,3-dihydroxy-1-(7-methoxy-2-oxochromen-6-yl)-3-methylbutan-2-yl] 3-methylbut-2-enoate	[M+NH4]+	394.186	C20H24O7	Coumarins and derivatives	STYCQQCWPHBTIH-UHFFFAOYSA-N	COC1=C(C=C2C=CC(=O)OC2=C1)C(O)C(OC(=O)C=C(C)C)C(C)(C)O	0.796	1967.1	394.23218:7683 395.23685:1314 396.24151:377	132.10326:6 201.11699:19 229.11565:45 230.11212:12 263.13641:24 265.15463:10 277.11948:17 314.09653:10 326.80435:32 353.05508:7 353.08121:18 366.16782:16 371.68646:8 373.14981:8 374.05069:14 374.58234:5 384.65253:11 393.71075:22 393.74881:27 394.02148:11 394.09930:56 394.13232:54 394.19528:530 394.22824:151 394.29080:10 394.46936:32 394.52539:23 394.60864:10 394.69913:30 394.74677:15 395.09341:81…	160682	159937	121110	331527	93379	158862	61151	84363	96304	153821	109392	266655	110910	154793	138158	75521	138877	245690	94203	124172	195223	207765	172621	181267	98392	104833	205610	135906	210146	158962	3088	3944	3503	4030	3263	2665	9155
25.602	365.265	[12-hydroxy-6-(hydroxymethyl)-10-methyl-2-(4-methylpent-3-enyl)dodeca-2,6,10-trienyl] acetate	[M+H]+	365.268	C22H36O4	Acyclic diterpenoids	GFDOSVZSTRYXMK-UHFFFAOYSA-N	CC(=O)OCC(CCC=C(C)C)=CCCC(CO)=CCCC(C)=CCO	0.999	9027.04	365.26617:26428 366.27084:2581 367.27551:471	null	24425	176458	235074	11399	250365	327729	45970	204264	378990	285128	106421	19168	237016	51011	22958	20012	49182	15494	38376	58939	34922	18810	59366	27369	17311	55486	39833	57895	31229	52309	9464	10181	8821	18111	27049	6187	1067521
3.406	376.18	[2-(7-methoxy-2-oxochromen-8-yl)-4-methylideneoxolan-3-yl] 3-methylbutanoate	[M+NH4]+	376.176	C20H22O6	Coumarins and derivatives	YUGLDRNZSJJFIK-UHFFFAOYSA-N	COC1=CC=C2C=CC(=O)OC2=C1C3OCC(=C)C3OC(=O)CC(C)C	0.997	1415.07	376.18002:1757 377.18469:338 378.18936:349	null	77315	91901	45048	48715	44817	14125	39136	49192	36437	12259	15044	45473	58632	50439	98444	16124	40730	102747	39199	17309	49910	48120	95643	55317	38156	13091	39104	16100	43261	45114	12421	6490	18184	12177	4611	6886	29162
7.201	949.258	[2-[5,7-dihydroxy-2-(4-hydroxy-3-methoxyphenyl)-4-oxochromen-6-yl]-4-[4,5-dihydroxy-6-(hydroxymethyl)-3-[3,4,5-trihydroxy-6-(hydroxymethyl)oxan-2-yl]oxyoxan-2-yl]oxy-5-hydroxy-6-(hydroxymethyl)oxan-3-yl] (E)-3-(3,4-dihydroxyphenyl)prop-2-enoate	[M+H]+	949.261	C43H48O24	Flavonoid C-glycosides	RUOOWOZSSMOGHQ-XVNBXDOJSA-N	COC1=C(O)C=CC(=C1)C2=CC(=O)C3=C(O)C(C4OC(CO)C(O)C(OC5OC(CO)C(O)C(O)C5OC6OC(CO)C(O)C(O)C6O)C4OC(=O)\C=C\C7=CC=C(O)C(O)=C7)=C(O)C=C3O2	0.761	3375.87	949.25885:3047 950.26352:852 951.26819:187	145.02156:9 269.04224:7 287.05399:4831 287.13766:5 287.19073:5 287.22440:9 288.05707:199 301.06998:201 302.06223:12 321.11246:4 409.04016:11 449.10281:286 450.10739:28 463.12189:29 469.12280:11 505.12244:8 787.18768:41 788.20288:15 949.22595:10 949.25098:6	1932	256	2465	924	1243	2037	6698	338	370	5791	8598	3504	386	659	10173	4127	2470	12861	1668	4122	6040	5544	805	7624	1713	3433	2744	4800	3808	1836	352260	450147	2035	103729	391769	231362	10169
6.936	963.275	[2-[5,7-dihydroxy-2-(4-hydroxy-3-methoxyphenyl)-4-oxochromen-6-yl]-4-[4,5-dihydroxy-6-(hydroxymethyl)-3-[3,4,5-trihydroxy-6-(hydroxymethyl)oxan-2-yl]oxyoxan-2-yl]oxy-5-hydroxy-6-(hydroxymethyl)oxan-3-yl] (E)-3-(4-hydroxy-3-methoxyphenyl)prop-2-enoate	[M+H]+	963.276	C44H50O24	Flavonoid C-glycosides	NHWODQZQPMIYBP-XBXARRHUSA-N	COC1=CC(\C=C\C(=O)OC2C(OC3OC(CO)C(O)C(O)C3OC4OC(CO)C(O)C(O)C4O)C(O)C(CO)OC2C5=C(O)C=C6OC(=CC(=O)C6=C5O)C7=CC(OC)=C(O)C=C7)=CC=C1O	1.074	2545.24	963.27594:10869 964.28061:3165 965.28528:621	301.07724:67 463.11362:57 463.13647:17 481.11664:19 641.07349:9 801.21686:13 963.18317:19 963.27429:2053 963.54279:2 963.57520:30 963.68561:6 963.73718:2 963.98553:3 964.16949:8 964.27576:252 964.94696:4	1508	2174	647	783	1773	552	4620	1298	4033	3467	6445	5793	2254	2963	10289	4032	3410	5877	1935	1643	4421	8731	7653	3260	2714	7927	3130	1341	4877	5553	129912	188358	35357	194720	216764	78778	19502
4.806	436.16	[3,4,5-trihydroxy-6-(hydroxymethyl)oxan-2-yl] 2,4-dihydroxy-6-[(E)-2-phenylethenyl]benzoate	[M+NH4]+	436.16	C21H22O9	Stilbenes	WPPYDDRXZLFEFL-VOTSOKGWSA-N	O=C(OC1OC(CO)C(O)C(O)C1O)C=2C(O)=CC(O)=CC2C=CC=3C=CC=CC3	1	1749.06	436.16037:3176 437.16504:540 438.16971:202	null	41910	24992	77466	15098	60634	21487	28742	30555	33132	6322	17453	23698	35551	17731	9324	8006	58220	15936	21839	7662	12156	79272	13802	44367	27916	17757	9202	6311	37767	53604	3063	8580	23137	14368	17759	5383	38925
4.529	480.247	[3,4,5-trihydroxy-6-[(3,4,5-trihydroxyoxan-2-yl)oxymethyl]oxan-2-yl] 2,6,6-trimethylcyclohexene-1-carboxylate	[M+NH4]+	480.244	C21H34O11	O-glycosyl compounds	JGMROMZJBQKIDK-UHFFFAOYSA-N	CC1=C(C(=O)OC2OC(COC3OCC(O)C(O)C3O)C(O)C(O)C2O)C(C)(C)CCC1	0.998	1374.23	480.24725:2858 481.25192:1020 482.25659:473	null	70932	28305	58656	63375	14734	30102	57678	16489	34060	22420	30499	50336	20786	14174	20961	50931	53088	39791	25544	8490	40561	10485	22319	60394	67277	19638	17730	19325	14933	25320	6500	4629	2932	2630	4568	1696	6751
2.997	508.23	[3,4,5-trihydroxy-6-[[3,4,5-trihydroxy-6-(hydroxymethyl)oxan-2-yl]oxymethyl]oxan-2-yl] 2,6,6-trimethylcyclohexa-1,3-diene-1-carboxylate	[M+NH4]+	508.239	C22H34O12	O-glycosyl compounds	LFAZJMJJLQUOPK-UHFFFAOYSA-N	CC1=C(C(=O)OC2OC(COC3OC(CO)C(O)C(O)C3O)C(O)C(O)C2O)C(C)(C)CC=C1	0.985	1583.4	508.23004:2944 509.23471:419 510.23938:168	null	715609	879571	874130	270742	834005	790013	536869	999046	21828	804577	965475	235814	7972	26553	975119	963809	21609	227975	1490800	1202172	1190104	1191911	1230577	1386069	1187662	1100019	801570	825328	1077803	1200925	247143	312933	1891	197194	122167	192365	175862
7.142	867.212	[3,4,5-tris(acetyloxy)-6-[(5-hydroxy-1,4-dioxo-3-{[3,4,5-tris(acetyloxy)-6-[(acetyloxy)methyl]oxan-2-yl]oxy}-1,4-dihydronaphthalen-2-yl)oxy]oxan-2-yl]methyl acetate	[M+H]+	867.22	C38H42O23	Naphthoquinones	COICYYHTLYZMEX-UHFFFAOYSA-N	O=C(OCC1OC(OC=2C(=O)C=3C=CC=C(O)C3C(=O)C2OC4OC(COC(=O)C)C(OC(=O)C)C(OC(=O)C)C4OC(=O)C)C(OC(=O)C)C(OC(=O)C)C1OC(=O)C)C	1.153	1351.99	867.20984:3279 868.21451:1081 869.21917:213	291.08270:16 407.06592:6 409.09378:11 425.08661:8 461.20660:5 545.10028:2 577.12213:38 579.14441:89 580.15723:5 866.71729:6 866.76917:3 866.87482:13 867.05524:10 867.20337:565 867.30280:16 867.36255:17 867.42432:13 867.59821:4 867.64429:2 867.68158:10 867.75189:15 867.83405:21 867.91589:5 868.16162:11 868.21277:96 868.37701:16	86053	78455	74824	897	71724	81953	83295	86257	65390	79410	78843	2916	66677	45016	77911	74434	72637	4796	185817	213419	4819	3222	208178	209922	146840	137362	158448	182454	178368	125313	3069	4984	4989	3762	2217	1704	2893
31.133	855.207	[3-hydroxy-1-(4-methoxy-7-oxofuro[3,2-g]chromen-9-yl)oxy-3-methylbutan-2-yl] (E)-2-methylbut-2-enoate	[2M+Na]+	855.282	C22H24O8	5-methoxypsoralens	QUSMURJIBTWAOP-WUXMJOGZSA-N	COC1=C2C=CC(=O)OC2=C(OCC(OC(=O)C(\\C)=C\\C)C(C)(C)O)C3=C1C=CO3	0.416	6468.47	855.20734:7518 856.21200:5510 857.21667:4151	100.44151:2 100.58797:2 100.61938:1 100.88123:2 101.10495:1 101.16442:1 101.38145:1 101.49706:2 101.56715:3 101.71795:2 101.91099:2 102.49825:1 102.54755:1 102.60393:1 102.93010:1 103.11545:2 103.16667:2 103.19318:1 103.27799:3 103.32042:2 104.00038:1 104.58295:1 104.61141:1 105.57777:2 105.67071:2 106.10381:2 106.22925:2 106.76769:2 107.22104:2 107.26247:1 107.29669:2 107.67174:4 107.78726:2 108…	2282	1383	573	353	273	674	913	2184	285425	4568	7575	5557	2947	2283	1168	771	1370	1188	1080	679	181606	54122	11064	5631	2833	164	1660	600	275	893	668	1	6178	7709	3947	590	1
3.147	577.317	[3-hydroxy-1-oxo-1-(2,3,4,5,6-pentahydroxyhexoxy)decan-5-yl] 3,5-dihydroxydecanoate	[M+Na]+	577.32	C26H50O12	Fatty alcohols	JPGYRFJJNVYGPI-UHFFFAOYSA-N	CCCCCC(O)CC(O)CC(=O)OC(CCCCC)CC(O)CC(=O)OCC(O)C(O)C(O)C(O)CO	0.999	1112.3	577.31696:3886 578.32162:757 579.32629:147	null	10443	14095	10013	12347	5762	2689	16941	27187	31610	23999	23392	17567	89904	54706	77435	62994	63216	34014	11259	17775	13565	20177	8026	3032	14789	13302	6344	15416	12840	11646	3779	938	1544	1501	3958	684	1681
5.367	812.451	[3-methyl-1-[3-methyl-1-[3-methyl-1-[3-methyl-1-oxo-1-(2,3,4,5,6-pentahydroxyhexoxy)pentan-2-yl]oxy-1-oxopentan-2-yl]oxy-1-oxopentan-2-yl]oxy-1-oxopentan-2-yl] 2-acetyloxy-3-methylpentanoate	[M+NH4]+	812.463	C38H66O17	Hexacarboxylic acids and derivatives	VLOGACFISZMMCN-UHFFFAOYSA-N	CCC(C)C(OC(C)=O)C(=O)OC(C(C)CC)C(=O)OC(C(C)CC)C(=O)OC(C(C)CC)C(=O)OC(C(C)CC)C(=O)OCC(O)C(O)C(O)C(O)CO	0.99	1827.28	812.45172:4542 813.45639:1304 814.46106:274	null	937	9	856	853	137	1922	720	326	1309	1179	576	278	335	1106	226	1461	2274	2180	694	448	11	341	1300	326	63	114	1850	870	411	896	78	471	192	1	256	842	1
5.089	775.392	[3-methyl-1-[3-methyl-1-[3-methyl-1-[3-methyl-1-oxo-1-(2,3,4,5,6-pentahydroxyhexoxy)pentan-2-yl]oxy-1-oxopentan-2-yl]oxy-1-oxopentan-2-yl]oxy-1-oxopentan-2-yl] 2-hydroxy-3-methylpentanoate	[M+Na]+	775.409	C36H64O16	Depsipeptides	CPKXIKIVLSMABL-UHFFFAOYSA-N	CCC(C)C(O)C(=O)OC(C(C)CC)C(=O)OC(C(C)CC)C(=O)OC(C(C)CC)C(=O)OC(C(C)CC)C(=O)OCC(O)C(O)C(O)C(O)CO	0.978	1348.21	775.39246:3763 776.39712:988 777.40179:215	null	20061	21946	10695	3959	8205	8667	11936	9944	4645	2706	17941	10030	10351	5049	13076	7487	8301	5820	1570	2657	4987	7222	7151	7813	10022	5859	6478	1834	6973	3605	346	592	7	448	11	637	904
11.808	729.415	[3-methyl-1-[3-methyl-1-[3-methyl-1-[3-methyl-1-oxo-1-(2,3,4,5-tetrahydroxypentoxy)pentan-2-yl]oxy-1-oxopentan-2-yl]oxy-1-oxopentan-2-yl]oxy-1-oxopentan-2-yl] 2-acetyloxy-3-methylpentanoate	[M-2H2O+H]+	729.405	C37H64O16	Hexacarboxylic acids and derivatives	YJXRPXBRYBCYRH-UHFFFAOYSA-N	CCC(C)C(OC(C)=O)C(=O)OC(C(C)CC)C(=O)OC(C(C)CC)C(=O)OC(C(C)CC)C(=O)OC(C(C)CC)C(=O)OCC(O)C(O)C(O)CO	0.994	1874.05	729.41296:4795 730.41763:420 731.42230:38	null	1072	310	795	467	2571	288	397	198	1415	1090	54	735	4765	1308	731	430	427	2074	3069	50	339	369	607	362	422	3084	1555	1533	1959	1275	1514	499	670	517	711	205	1801
23.009	542.323	[3-methyl-1-[3-methyl-1-oxo-1-(2,3,4,5,6-pentahydroxyhexoxy)pentan-2-yl]oxy-1-oxopentan-2-yl] 2-hydroxy-3-methylpentanoate	[M+Na]+	542.317	C24H44O12	Depsipeptides	UCAFTLMODRRASO-UHFFFAOYSA-N	CCC(C)C(O)C(=O)OC(C(C)CC)C(=O)OC(C(C)CC)C(=O)OCC(O)C(O)C(O)C(O)CO	0.67	7536.38	542.32068:6164 543.32535:979 544.33001:312	104.10625:772 105.11377:37 107.08811:48 109.10154:22 119.08687:12 121.09769:20 127.07797:10 135.11810:19 137.12695:13 146.98135:373 176.98639:18 261.20929:7 335.19962:19 337.27567:42 338.26340:31 338.28998:5 414.87073:38 439.22787:13 483.23376:48	204300	209061	312854	164297	279974	194368	356807	270702	269193	3780	1933	246701	257744	262434	343316	291044	226493	167466	338362	3923	116025	118142	193567	67783	99936	3302	155301	4844	148085	163381	14773	2796	10660	8046	6863	3258	12036
21.382	367.245	[4,5-dihydroxy-3,4-bis(hydroxymethyl)-4a,8,8-trimethyl-5,6,7,8a-tetrahydro-1H-naphthalen-1-yl] hexanoate	[M-H2O+H]+	367.247	C21H36O6	Fatty acid esters	PBKUOHTZGOWWBK-UHFFFAOYSA-N	CCCCCC(=O)OC1C=C(CO)C(O)(CO)C2(C)C(O)CCC(C)(C)C12	1.025	1569.3	367.24469:2390 368.24936:356 369.25403:245	123.07908:14 131.00166:21 133.06639:17	169400	216100	208791	130241	140803	309097	260852	224198	160534	271762	186397	244754	226144	197483	176769	209668	197070	186653	290560	372221	221685	258444	323757	212962	183384	273223	238473	303519	245189	198392	248887	231016	143863	120470	223487	150343	65750
22.119	395.276	[4,5-dihydroxy-3,4-bis(hydroxymethyl)-4a,8,8-trimethyl-5,6,7,8a-tetrahydro-1H-naphthalen-1-yl] octanoate	[M-H2O+H]+	395.278	C23H40O6	Fatty acid esters	ROWCOMZNXJCEGO-UHFFFAOYSA-N	CCCCCCCC(=O)OC1C=C(CO)C(O)(CO)C2(C)C(O)CCC(C)(C)C12	0.79	2266.36	395.27612:2406 396.28079:395 397.28546:173	105.07169:9 131.09503:6 167.06334:18 247.17270:4	288951	231007	313275	244252	201325	281517	259018	280590	228385	340432	319434	344925	58574	121337	59945	61884	113121	172953	132498	146192	167207	155121	154274	151369	128450	142432	99362	144133	118718	97509	29557	80495	24109	25381	84874	23340	103592
22.17	393.262	[5-Hydroxy-2-(3-hydroxybutyl)-3,3-dimethylcyclohexyl]methyl beta-D-glucopyranoside	[M+H]+	393.248	C19H36O8	Terpene glycosides	GQUCOZSVXCLPKQ-SQNVVSGMSA-N	CC(O)CCC1C(CO[C@@H]2O[C@H](CO)[C@@H](O)[C@H](O)[C@H]2O)CC(O)CC1(C)C	0.963	1839.33	393.26166:3409 394.26633:579 395.27099:493	null	69890	64283	69853	52561	52208	72397	61368	48179	51852	51417	64874	71690	51350	47512	45796	43646	44637	57551	46883	44215	51443	57771	49782	43121	33521	35985	29861	44895	34993	34968	252339	221431	193606	309862	471552	170057	22155
5.925	668.356	[6-acetyloxy-4-butanoyloxy-3,3a-dihydroxy-3,6,9-trimethyl-8-[(E)-2-methylbut-2-enoyl]oxy-2-oxo-4,5,6a,7,8,9b-hexahydroazuleno[4,5-b]furan-7-yl] octanoate	[M+NH4]+	668.364	C34H50O12	Pentacarboxylic acids and derivatives	IXFPJGBNCFXKPI-YBFXNURJSA-N	O=C(OC1C(=C2C3OC(=O)C(O)(C)C3(O)C(OC(=O)CCC)CC(OC(=O)C)(C)C2C1OC(=O)CCCCCCC)C)C(=CC)C	0.993	1080.5	668.35614:2797 669.36081:706 670.36548:175	null	11184	12988	12446	6601	2285	4740	3567	6238	2979	1833	4689	5259	12069	6646	7508	5430	3570	5628	2763	3447	4789	13344	8593	6143	13411	8067	3105	5611	3247	17504	2618	2090	840	1016	241	975	2736
7.047	870.419	[8-[2-(3-methylbut-2-enoyloxy)propan-2-yl]-2-oxo-8,9-dihydrofuro[2,3-h]chromen-9-yl] (Z)-2-methylbut-2-enoate	[2M+NH4]+	870.369	C24H26O7	Angular furanocoumarins	XAQHSTCVGOTLHK-AUWJEWJLSA-N	C\\C=C(\\C)C(=O)OC1C(OC2=CC=C3C=CC(=O)OC3=C12)C(C)(C)OC(=O)C=C(C)C	0.716	4306.74	870.41730:16363 871.42197:5264 872.42663:849	100.00660:2 100.04487:2 100.18060:3 100.28507:3 100.32688:2 100.61976:2 100.73144:1 100.84144:1 100.93053:1 101.30129:3 101.33630:2 101.37132:2 101.42036:2 101.46239:1 101.49393:2 101.55001:1 101.85168:2 101.86572:2 102.00269:2 102.05188:13 102.07648:3 102.13243:3 102.28393:3 102.35781:2 102.37541:1 102.39653:2 102.50919:1 102.72766:1 102.84051:2 103.02754:2 103.05933:1 103.07874:1 103.26424:1 10…	5373	3497	2572	592	2522	583	2278	1571	874	4932	2632	1132	2920	3419	2195	567	941	5425	1880	4019	1282	919	2351	2736	1242	2502	1516	1820	497	680	3051	9622	64	7	126	6567	2934
8.447	636.339	[9-[(E)-3-acetyloxy-4-methylhex-4-en-2-yl]-12-hydroxy-3-(2-hydroxypropan-2-yl)-10-methoxy-6a,12b-dimethyl-8,11-dioxo-1,2,3,4a,5,6,12,12a-octahydropyrano[3,2-a]xanthen-1-yl] acetate	[M+NH4]+	636.338	C33H46O11	Oxanes	SOJLUKNFWGXUFS-RVDMUPIBSA-N	COC1=C(C(C)C(OC(C)=O)C(\C)=C\C)C(=O)C2=C(C(O)C3C(C)(CCC4OC(CC(OC(C)=O)C34C)C(C)(C)O)O2)C1=O	0.892	5038.76	636.33936:27952 637.34402:6989 638.34869:1158	100.01704:3 100.18587:3 100.23632:3 100.32004:3 100.41041:3 100.47676:4 100.57430:3 100.58836:4 100.91656:3 100.93578:3 100.96199:5 101.06361:3 101.22754:3 101.25229:4 101.27318:3 101.28729:5 101.30830:4 101.33621:3 101.37143:3 101.49744:3 101.60611:4 101.83389:3 101.85847:3 101.99543:3 102.06243:4 102.16427:3 102.98703:3 102.99567:3 103.03971:5 103.11240:3 103.21442:3 103.25011:4 103.30666:4 103…	4310	9748	7720	6442	4965	13308	7148	4376	5546	3208	6810	3520	5123	15209	14087	4284	4552	11483	17584	4329	3890	3964	12307	27931	7940	6319	3138	11225	3904	5314	733	3765	1224	3566	3618	395	17178
6.489	249.11	{(1R,2R)-2-[(2Z)-5-Hydroxy-2-penten-1-yl]-3-oxocyclopentyl}acetic acid	[M+Na]+	249.11	C12H18O4	Jasmonic acids	RZGFUGXQKMEMOO-BSANDHCLSA-N	OCC\C=C/C[C@@H]1[C@H](CCC1=O)CC(O)=O	1	1024.85	249.10959:3170 250.11426:495 251.11892:142	null	103178	82284	82326	62017	62082	33367	95341	70468	57850	33857	87408	56707	68154	65695	103887	80754	87221	65437	136345	50588	81229	86722	81379	82715	87415	41752	86678	128173	100841	81454	500457	180184	233697	129661	143681	134441	80653
8.38	266.174	1-(2,3-dihydropyrrol-1-yl)-8,9-dihydroxy-2-methyldecane-1,3-dione	[M-H2O+H]+	266.174	C15H25NO4	1,3-dicarbonyl compounds	JOWVGZMGFFSVRV-UHFFFAOYSA-N	CC(O)C(O)CCCCC(=O)C(C)C(=O)N1CCC=C1	1	2418.79	266.17410:9688 267.17877:1357 268.18344:268	null	40446	39299	47741	51567	43849	48412	32367	35105	43428	29871	36928	63042	33658	43468	42145	11346	47414	62185	42585	37143	89384	55604	78877	52134	33600	41117	21709	37619	53306	42077	5357	16346	5812	5396	9560	3933	145250
19.648	203.18	1-(2-Hydroxyethyl)-2,2,6-trimethyl-1,4-cyclohexanediol	[M+H]+	203.164	C11H22O3	Cyclohexanols	QXUANCZURDYUIT-UHFFFAOYSA-N	CC1CC(O)CC(C)(C)C1(O)CCO	0.959	1300.88	203.17847:2123 204.18313:321 205.18780:178	null	40	88	5	26	138	28	32	383	6	229	233	399	27	137	98	380	476	1	12	1114	402	43	670	151	306	419	62	167	400	626	23	155	60	95	447	453	1344
5.09	410.174	1-(2-methoxyethyl)-N-(2,3,4,9-tetrahydro-1H-carbazol-1-yl)-1H-indole-3-carboxamide	[M+Na]+	410.18	C24H25N3O2	Carbazoles	REZBMFHXMQAQGQ-UHFFFAOYSA-N	O=C(NC1C=2NC=3C=CC=CC3C2CCC1)C4=CN(C=5C=CC=CC45)CCOC	0.994	1191.54	410.17444:2923 411.17911:1157 412.18377:599	null	23404	22036	12902	18668	42905	15070	12985	33680	40891	32085	12555	37955	21729	35374	34489	27715	30775	20773	52118	35473	40904	41907	35866	14291	14425	59619	17819	58871	61551	27770	4558	5702	6174	9650	17372	3943	15838
2.646	276.17	1-(3,4-Dimethoxycinnamoyl)piperidine	[M+H]+	276.16	C16H21NO3	Cinnamic acids and derivatives	RDNRIBOBEOTFJG-VQHVLOKHSA-N	O=C(C=CC1=CC=C(OC)C(OC)=C1)N2CCCCC2	1.678	2818.39	276.16953:7565 277.17419:1121 278.17886:291	112.07623:17 117.06503:15 128.13916:17 138.05350:11 144.05997:5 175.08446:10 219.14348:3 234.98880:3 247.12566:23 255.56180:18 259.05557:18 259.13974:46 275.67285:12 275.92709:10 275.99023:257 276.01312:98 276.07147:19 276.10434:143 276.16910:4247 276.26440:15 276.43860:2 276.65234:38 276.93909:2 276.99295:35 277.02014:7 277.05652:8 277.11276:25 277.14172:41 277.17090:111 277.52985:2	215113	340763	219734	29628	193307	286467	255986	263476	202977	248990	299143	31440	279724	199207	300798	277023	193329	23025	311865	291720	34401	35762	36626	40522	312796	290455	205186	165316	290420	305167	66925	50538	140362	15084	8097	42954	120120
16.643	267.158	1-(3-carboxypropyl)-3,7-dimethylxanthine	[M+H]+	267.109	C11H14N4O4	Xanthines	WKASGTGXOGALBG-UHFFFAOYSA-N	CN1C=NC2=C1C(=O)N(CCCC(O)=O)C(=O)N2C	1.474	3734.3	267.15808:13715 268.16275:1205 269.16742:542	117.06873:8 121.09973:48 137.13049:38 147.07848:92 149.09364:189 150.09616:16 159.08228:12 161.09441:56 165.08711:66 167.06834:12 175.07150:14 179.10229:9 193.08473:117 213.12450:31 224.55209:11 226.61983:6 227.10297:12 231.13580:332 232.13660:18 247.50835:16 249.09239:15 249.14743:3541 249.35559:3 249.42189:4 250.14848:209 266.60349:19 267.06631:19 267.10123:15 267.15768:1405 267.21954:17 268.13…	11558	12818	10267	3694	3952	4685	10299	3802	9538	7706	17436	10433	11894	8355	11464	3693	4163	7677	25402	28218	26356	31031	25535	28540	25961	25867	32612	25317	28999	29431	60281	67525	64266	39319	42393	61561	348472
2.848	296.159	1-(5,10-Dioxohexahydro-1H,5H-dipyrrolo[1,2-a:1',2'-d]pyrazin-5a(6H)-yl)-2-propanyl carbamate	[M+H]+	296.16	C14H21N3O4	Alpha amino acids and derivatives	LZRMGGWCVAVBJA-UHFFFAOYSA-N	CC(CC12CCCN1C(=O)C3CCCN3C2=O)OC(N)=O	1	1292.2	296.15942:1882 297.16409:241 298.16876:716	null	83847	94425	158134	86099	71922	39831	72901	89623	75277	29759	169959	74075	94236	72055	76988	90831	62800	71571	33818	31422	94700	96000	79606	88393	83743	34695	55534	36579	92736	87928	30518	11882	22605	27531	17425	12160	66311
2.848	357.205	1,10a-dihydroxy-4,4,7,11b-tetramethyl-1,2,3,4a,5,6,6a,7,11,11a-decahydronaphtho[2,1-f][1]benzofuran-9-one	[M+Na]+	357.203	C20H30O4	Naphthofurans	PUFYSEQCTZERQM-UHFFFAOYSA-N	O=C1OC2(O)C(=C1)C(C)C3CCC4C(C)(C)CCC(O)C4(C)C3C2	1	1263.98	357.20316:1666 358.20782:500 359.21249:652	null	49885	60749	30087	59081	30423	28501	36242	49964	35517	50345	43859	50187	50464	31878	41230	46216	34868	19891	51561	55026	51590	60051	56001	51412	36851	53547	22104	31780	35581	34076	10389	21336	5896	6823	5642	48788	37305
20.212	257.153	1,2-Cyclohexanediol, 1-methyl-4-(1-methylethenyl)-, 2-benzoate, (1S,2S,4R)-	[M-H2O+H]+	257.153	C17H22O3	Aromatic monoterpenoids	KGTUUJMNKKRNKR-VYDXJSESSA-N	CC(=C)[C@@H]1CC[C@](C)(O)[C@H](C1)OC(=O)C2=CC=CC=C2	1	1018.68	257.15314:1138 258.15780:215 259.16247:135	null	12382	13306	13815	8642	10079	4447	13938	4534	2696	13542	13217	15491	11742	3895	15021	13518	4343	7322	12446	11357	12017	20494	10484	4648	11425	10830	5343	6513	5056	13379	9799	22466	16108	16967	5912	10128	8509
24.26	349.234	1,2-dihydroxyheptadec-16-yn-4-yl acetate	[M+CH3OH+H]+	349.235	C19H34O4	Long-chain fatty alcohols	FHGZOCAZNHYWAL-UHFFFAOYSA-N	O=C(OC(CCCCCCCCCCCC#C)CC(O)CO)C	1	1178.47	349.23395:1514 350.23862:355 351.24328:199	null	17136	92758	162409	114545	368646	95891	12458	66223	76569	19357	80555	74191	50633	20275	22509	33928	18285	14507	19863	15723	12148	20546	8088	17755	21633	8667	10239	15062	5672	6559	112631	160288	102784	69826	82087	72954	17723
21.658	293.211	1,2-Naphthalenedimethanol, 1,4,4a,5,6,7,8,8a-octahydro-1,4-dihydroxy-5,5,8a-trimethyl-	[M+Na]+	293.172	C15H26O4	Tertiary alcohols	HUZKUSWQRONLOJ-UHFFFAOYSA-N	CC1(C)CCCC2(C)C1C(O)\C=C(CO)/C2(O)CO	1.646	17659.4	293.21097:26181 294.21564:2719 295.22030:5034	107.08401:10 121.10317:2 149.12575:9 151.11569:47 152.11386:12 165.12224:7 179.11319:13 221.11543:9 223.14102:7 251.57834:14 253.05995:23 257.18237:19 272.65472:22 275.19870:31 277.17532:9 293.04651:6 293.08524:20 293.15488:71 293.21030:18440 293.35791:6 293.38879:3 293.43073:1 293.50214:5 293.54095:9 293.60352:15 293.64526:8 293.67505:1 294.14359:26 294.21210:391 294.91623:8 294.95209:9	122985	55643	53930	41259	32524	62277	62959	60399	40996	76788	56969	137462	82364	131686	44019	36796	50630	38582	85509	92539	66447	84498	207295	78156	141090	107080	75189	91276	96153	116632	1708187	3144594	2214723	1289486	1888445	2136398	816633
16.007	801.579	1,2-O-Dilinoleoyl-3-O-beta-D-galactopyranosylracglycerol	[M+Na]+	801.55	C45H78O10	1,2-diacyl-3-O-beta-D-galactosyl-sn-glycerols	BROOMPUVDPTGEG-KWKASQHVSA-N	O=C(OCC(OC(=O)CCCCCCCC=CCC=CCCCCC)COC1OC(CO)C(O)C(O)C1O)CCCCCCCC=CCC=CCCCCC	0.939	5595.38	801.57837:8044 802.58304:729 803.58770:128	null	276	149	7	2209	206	198	1246	1877	717	104	315	133	92	249	127	143	7	1330	2710	237	1498	19	25	319	94	347	732	336	112	106	250	7	727	1	185	137	155
5.926	380.182	1,3,5-trihydroxy-2,4-bis(3-methylbut-2-enyl)-10H-acridin-9-one	[M+H]+	380.185	C23H25NO4	Acridones	GLXYKTASIIUSRC-UHFFFAOYSA-N	CC(C)=CCC1=C(O)C2=C(NC3=C(O)C=CC=C3C2=O)C(CC=C(C)C)=C1O	0.998	1476.94	380.18198:4593 381.18664:1509 382.19131:637	null	92306	102695	118260	66656	125014	39235	120318	134654	104324	48361	40380	46812	163674	119257	153074	67053	148143	33322	62708	62473	51697	39297	54594	44207	118522	53549	68988	57681	85650	58984	8897	4668	15874	5629	11185	4191	70560
8.599	423.089	1,3,6,7-tetrahydroxy-2-((3R,4S,5S,6R)-3,4,5-trihydroxy-6-(hydroxymethyl)tetrahydro-2H-pyran-2-yl)-9H-xanthen-9-one	[M+H]+	423.09	C19H18O11	Xanthones	AEDDIBAIWPIIBD-BTHJAWFTSA-N	O=C1C2=CC(O)=C(O)C=C2OC3=CC(O)=C(C(O)=C13)C4OC(CO)C(O)C(O)C4O	1.755	2316.56	423.08887:4551 424.09353:538 425.09820:387	163.03886:6 193.06465:10 339.04047:10 355.17584:5 382.55167:7 422.65302:2 423.08871:368 423.12021:114 423.16025:50 423.21097:30 423.23459:83 423.32541:12 424.05408:8 424.08499:38 424.12741:18 424.19290:16 424.22772:7	20114	21731	2520	24393	14430	14064	13105	17006	8619	15340	12964	19466	4218	3999	17383	19789	2532	5136	16810	14901	24306	21695	14793	10570	21694	15071	20828	26512	24051	25870	231698	333387	222001	158209	274846	188016	133661
3.199	332.216	1,4a-dimethyl-9-oxo-7-propan-2-yl-3,4,10,10a-tetrahydro-2H-phenanthrene-1-carboxylic acid	[M+NH4]+	332.222	C20H26O3	Diterpenoids	MSWJSDLNPCSSNW-UHFFFAOYSA-N	O=C(O)C1(C)CCCC2(C3=CC=C(C=C3C(=O)CC12)C(C)C)C	0.994	1397.87	332.21661:1422 333.22128:271 334.22595:152	null	147821	189853	117429	36519	122852	149636	117961	170824	129552	131743	121097	30144	262100	123081	158061	211646	140518	55978	160100	161762	64987	118590	95166	152738	123844	111622	88542	101626	137910	175335	31898	28548	19048	9503	7152	29889	9516
2.007	173.078	1,4-Cyclohexanedicarboxylic acid	[M+ACN+H]+	173.078	C8H12O4	Dicarboxylic acids and derivatives	PXGZQGDTEZPERC-UHFFFAOYSA-N	O=C(O)C1CCC(C(=O)O)CC1	1	1348.48	173.07811:2587 174.08278:435 175.08745:374	null	587	669	521	427	672	2999	1986	724	478	3529	931	269	562	88	1026	2285	991	301	1495	1411	1073	440	323	250	406	940	440	3992	375	525	256	1533	171	1	186	105	190
13.289	351.25	1,4-dihydroxyheptadec-16-en-2-yl acetate	[M+H-H2O]+	351.251	C19H36O4	Long-chain fatty alcohols	LUIGTZGBXWZJAX-UHFFFAOYSA-N	CC(=O)OC(CO)CC(O)CCCCCCCCCCCC=C	1.716	12544.2	351.24966:29997 352.25433:3621 353.25900:533	244.98561:6 306.14468:11 315.21533:6 350.73129:18 350.93976:4 351.05887:15 351.17627:527 351.21304:23229 351.36996:19 351.38464:7 351.47430:4 351.59821:4 351.63736:2 351.67059:13 351.77109:5 351.86569:4 352.12134:10 352.15283:18 352.17322:57 352.21414:619 352.24979:59 352.27722:25 352.31604:10	335178	282545	294880	86656	251227	137491	148986	125679	262708	124750	243933	79043	204098	219593	284112	202094	158309	145934	267256	177177	174614	231319	281739	176490	179241	127242	160839	252774	101407	156153	1384466	1562543	993880	996339	702715	996511	2203345
16.006	165.07	1,5-Anhydrosorbitol	[M+H]+	165.07	C6H12O5	Monosaccharides	MPCAJMNYNOGXPB-UHFFFAOYSA-N	OCC1OCC(O)C(O)C1O	1	2734.43	165.07021:4546 166.07487:874 167.07954:1520	null	111	930	202	1	937	345	659	289	252	1	1	1	647	164	147	404	34	1	242	1689	152	139	716	701	558	679	382	335	448	1827	1492	1846	2103	1884	1759	2534	10000
3.124	163.061	1,6-Anhydro-beta-D-glucose	[M+H-H2O]+	163.061	C6H10O5	Oxepanes	TWNIBLMWSKIRAT-VFUOTHLCSA-N	C1[C@@H]2[C@H]([C@@H]([C@H]([C@H](O1)O2)O)O)O	1	1593.81	163.06128:2880 164.06595:669 165.07061:247	null	31829	35059	10582	7526	13747	8690	6543	20133	19968	27581	8907	14152	17058	14622	17166	18677	7176	17066	14806	31745	21330	24953	10913	24021	18679	11052	6728	11578	7292	7739	35188	39020	4188	3803	2564	35781	10086
4.527	197.129	1,7,7-trimethylbicyclo[2.2.1]hept-2-yl acetate	[M+H]+	197.15	C12H20O2	Bicyclic monoterpenoids	KGEKLUUHTZCSIP-HOSYDEDBSA-N	O=C(OC1CC2CCC1(C)C2(C)C)C	1.764	11957.8	197.12849:20596 198.13316:1428 199.13783:298	134.09700:3 153.14140:8 154.06998:8 155.97343:11 169.12888:25 176.53638:21 178.50140:5 179.98709:24 197.05812:27 197.08974:54 197.12770:5315 197.20796:16 197.58426:2 198.12833:80	6776	6253	5815	4903	6310	257	6107	8324	6508	1	95	4254	7204	4032	6954	1	5890	3793	691	598	4009	4480	5087	3794	5670	62	5439	514	5304	5377	1486	3176	374	283	123	1810	363
4.246	612.295	1,7-Bis(4-hydroxyphenyl)-3-heptanyl 2-O-[(2S,3R,4R)-3,4-dihydroxy-4-(hydroxymethyl)tetrahydro-2-furanyl]-beta-D-glucopyranoside	[M+ACN+H]+	612.301	C30H42O12	Linear diarylheptanoids	GFFOBQNFESRPJR-JKHMXVTDSA-N	OC[C@H]1O[C@@H](OC(CCCCC2=CC=C(O)C=C2)CCC3=CC=C(O)C=C3)[C@H](O[C@@H]4OC[C@](O)(CO)[C@H]4O)[C@@H](O)[C@@H]1O	0.995	1348.68	612.29492:5809 613.29959:1094 614.30426:571	null	10143	9379	7054	8988	12959	4505	6459	9291	4252	7147	16651	9783	18715	7780	10041	11323	12576	9593	25914	10549	9489	17596	9490	8924	21233	7412	7301	12816	7820	8743	3697	1287	7387	1528	1720	652	4359
5.367	467.284	1-[(2E,4E)-6,7-Dihydroxy-2,4-octadienoyl]prolyl-N-methylvalyl-N~2~-methylalaninamide	[M+H]+	467.286	C23H38N4O6	Dipeptides	YHEIGYJZSXWHJB-MKICQXMISA-N	CC(C)C(N(C)C(=O)C1CCCN1C(=O)\C=C\C=C\C(O)C(C)O)C(=O)N(C)C(C)C(N)=O	0.999	1370.61	467.28391:8084 468.28857:1199 469.29324:780	null	3038	3672	17714	29985	5284	7873	21980	10828	7577	20293	3058	6048	24422	11565	32162	27912	5846	6405	12122	3498	1577	11231	2390	3369	13856	2699	21621	2634	12992	21358	3647	3603	8048	2950	4557	3993	719
6.208	489.27	1-[(2E,4E)-6,7-Dihydroxy-2,4-octadienoyl]prolyl-N-methylvalyl-N2-methylalaninamide	[M+Na]+	489.268	C23H38N4O6	Dipeptides	YHEIGYJZSXWHJB-MKICQXMISA-N	O=C(C=CC=CC(O)C(O)C)N1CCCC1C(=O)N(C)C(C(=O)N(C)C(C(=N)O)C)C(C)C	1	1757.23	489.26849:3776 490.27316:971 491.27783:817	null	16633	35302	22568	31527	26137	9206	6236	8909	33402	7048	7466	20931	21652	32331	28814	18461	18281	19679	7449	20725	18629	30326	13308	20390	21434	13600	23102	24923	20236	22165	10975	11138	13068	5879	5899	6214	19356
22.729	566.322	1-[2,4,6-trihydroxy-3-[7-hydroxy-2-(4-hydroxyphenyl)-3,4-dihydro-2H-chromen-4-yl]phenyl]dodecan-1-one	[M+NH4]+	566.311	C33H40O7	7-hydroxyflavonoids	JGXZVDAPLSTBGZ-UHFFFAOYSA-N	O=C(C1=C(O)C=C(O)C(=C1O)C2C3=CC=C(O)C=C3OC(C4=CC=C(O)C=C4)C2)CCCCCCCCCCC	0.989	1457.26	566.31976:2288 567.32443:543 568.32910:1425	null	5616	5166	8232	5811	7479	5981	5373	5221	6260	1590	2082	6276	5674	5896	10079	8644	6155	5377	7535	1680	6772	4580	7171	3523	5569	1456	6490	663	5094	5652	5150	1540	1261	4516	3773	988	3100
2.12	543.128	1-[4,5-dihydroxy-6-(hydroxymethyl)-3-[(E)-3-(4-hydroxyphenyl)prop-2-enoyl]oxyoxan-2-yl]oxy-6-hydroxy-7-methylidene-4a,5,6,7a-tetrahydro-1H-cyclopenta[c]pyran-4-carboxylic acid	[M+Na]+	543.147	C25H28O12	Coumaric acid esters	QPNFBUARICHXGG-QPJJXVBHSA-N	O=C(O)C1=COC(OC2OC(CO)C(O)C(O)C2OC(=O)C=CC3=CC=C(O)C=C3)C4C(=C)C(O)CC14	0.921	1602.47	543.12799:4089 544.13266:388 545.13733:229	196.87759:12 543.36810:9	200391	256267	192057	11505	176924	189599	191367	250560	134914	145857	307129	8730	209087	181347	262691	234790	136158	214174	201678	160455	12683	3926	245112	245651	171448	157339	186549	158323	195261	207066	167355	77606	143266	40665	37097	76396	118791
10.899	629.183	10-(2-(2-(2,3-dihydrobenzofuran-5-yl)ethoxy)phenyl)-3-(3,4-dimethoxyphenyl)-5-hydroxy-9,10-dihydropyrano[2,3-f]chromene-4,8-dione	[M+Na]+	629.18	C36H30O9	Pyranoisoflavonoids	ZHOMOKSXIMUJFE-UHFFFAOYSA-N	O=C1OC2=CC(O)=C3C(=O)C(=COC3=C2C(C=4C=CC=CC4OCCC5=CC=C6OCCC6=C5)C1)C=7C=CC(OC)=C(OC)C7	0.92	4198.07	629.18121:9453 630.18588:1631 631.19055:325	199.05502:11 287.06714:3 585.18341:4 628.71802:5 628.76605:3 628.86902:6 629.18134:4032 629.28424:102 629.34198:32 629.37781:17 629.45880:5 629.56000:9 629.64594:19 629.76074:2 629.81439:7 629.97028:3 630.18500:236 630.24103:17 630.28076:35 630.31836:11 630.34570:11 631.26306:8	6554	1467	5080	2121	1794	8503	6335	10605	2168	9935	9725	10858	12040	12691	3832	10379	12386	18226	12674	12755	11950	16794	6970	12306	15264	16532	11816	12300	11106	14262	565492	691917	447859	483240	506289	389704	285895
6.848	503.207	10'-(3-methoxy-4-((1-methyl-1H-imidazol-2-yl)methoxy)phenyl)-9',10'-dihydro-3'H-spiro[cyclohexane-1,2'-pyrano[2,3-f]chromene]-4',8'-dione	[M+H-H2O]+	503.22	C29H30N2O6	Prenylated neoflavonoids	VTNHVQOONVRIJY-UHFFFAOYSA-N	O=C1OC2=CC=C3C(=O)CC4(OC3=C2C(C5=CC=C(OCC6=NC=CN6C)C(OC)=C5)C1)CCCCC4	1.658	2772.91	503.20691:14641 504.21158:1782 505.21624:390	201.15637:10 463.03235:21 482.98026:16 483.01083:7 494.12811:11 502.63113:18 502.74033:12 503.10074:64 503.12537:37 503.19830:1816 503.30899:22 503.59079:24 503.62027:26 503.80157:3 504.02020:6 504.08267:8 504.10611:9 504.19162:158 504.20898:125 504.26157:12	55758	57012	88300	60165	92052	64648	43130	46706	113463	69638	50402	47610	51910	47825	44979	49655	62622	56982	74319	64422	53741	70402	75513	69677	59746	46925	100399	107762	89489	93299	208519	242716	333380	138590	152509	243731	124210
4.529	316.165	10b-Hydroxy-3-isobutyl-6,10b,11,11a-tetrahydro-2H-pyrazino[1',2':1,5]pyrrolo[2,3-b]indole-1,4(3H,5aH)-dione	[M+H-H2O]+	316.166	C17H21N3O3	Pyrroloindoles	FQWZUBQXMVKRSM-UHFFFAOYSA-N	CC(C)CC1NC(=O)C2CC3(O)C(NC4=CC=CC=C34)N2C1=O	1	3834.3	316.16525:7841 317.16992:1629 318.17459:22850	null	108647	93409	54405	72994	64549	104312	92576	68047	60709	108953	64145	73653	107512	68866	61958	65326	76122	27427	115886	111094	32776	30615	202883	26288	212365	71001	63083	72016	136383	66010	483052	307229	230698	170413	173785	285300	212487
5.647	373.245	10-Gingerol	[M+Na]+	373.23	C21H34O4	Gingerols	AIULWNKTYPZYAN-SFHVURJKSA-N	O=C(CCC1=CC=C(O)C(OC)=C1)CC(O)CCCCCCCCC	1.662	8282.96	373.24524:31398 374.24991:3807 375.25457:361	110.04209:2 115.09966:13 118.08365:5 129.06483:15 132.10228:244 169.13390:2 171.11653:6 172.29214:3 174.30267:2 196.14510:30 197.12323:2 214.15123:24 218.29930:3 219.14296:2 223.10501:7 224.14003:13 225.12544:30 242.15009:123 243.12764:9 245.17667:6 285.20123:6 314.98291:8 327.87344:11 338.07208:13 338.20068:13 351.12115:13 352.56308:8 353.17728:32 355.10504:6 355.18042:6 355.23190:305 356.21780:…	12595	6772	6208	6141	5918	6420	6365	6593	6962	5990	5449	4830	12777	5673	5736	4988	7229	6131	10084	5338	5189	4901	5658	6063	6181	10864	4763	4483	7360	5339	3660	3157	2126	1034	2030	1269	392
4.247	210.113	10-methylacridone	[M+H]+	210.09	C14H11NO	Acridones	XUVKSPPGPPFPQN-UHFFFAOYSA-N	O=C1C=2C=CC=CC2N(C=3C=CC=CC13)C	1.633	2065.01	210.11259:7688 211.11726:2478 212.12193:596	153.88264:1 160.48041:1 168.95300:8 169.00735:26 169.51169:10 169.56378:22 169.98074:30 189.08669:12 190.04060:8 192.10329:12 209.60442:10 210.03773:11 210.07849:38 210.11217:1294 210.15971:11 210.19403:1 211.05328:4 211.08336:76 211.11723:65	4884	2657	1968	5107	4865	466	4768	5399	4750	1507	545	5842	5041	2014	5010	911	4500	3500	1020	811	1167	3126	2915	4375	7094	4090	2387	958	3902	6666	3571	2156	251	108	385	4268	6233
6.763	456.28	11,12-dihydroxy-13-methoxy-4,5,8-trimethyl-3-(2-methylpropyl)-1H,2H,3H,4H,6aH,9H,10H,11H,12H,13H,14H,15H,15bH-cycloundeca[e]isoindole-1,15-dione	[M+Na]+	456.271	C25H39NO5	Isoindolones	VMCFTVWDHVWSOB-GXDHUFHOSA-N	O=C1CC(OC)C(O)C(O)CCC(=CC2C=C(C)C(C)C3C(N=C(O)C123)CC(C)C)C	0.992	1105.76	456.28046:2487 457.28512:441 458.28979:113	215.12932:9 229.14326:25 253.12589:7 284.03403:5 294.14590:8 367.10440:11 390.64252:15 401.24609:12 435.15500:21 438.19345:6 455.64975:4 455.70123:24 455.73618:9 455.83539:23 455.85153:10 456.00623:18 456.16965:31 456.19937:15 456.26642:43 456.28845:46 456.63101:37 456.68097:16 456.71375:12 456.83258:53 456.87766:16 457.04669:10 457.15738:33 457.18057:19 457.25504:42 457.27591:40 457.39627:10	12662	4486	16308	9835	12531	12423	8844	11755	11869	12842	5597	15403	12421	12534	33630	21786	14979	17002	9103	16274	11998	7895	3943	13513	13214	6586	12316	12108	17489	12414	12156	18639	11535	10031	12435	10777	17912
23.14	463.266	11b-hydroxypristimerin	[M+H-H2O]-	463.267	C30H40O5	Triterpenoids	MRLNWXSZJIGUHQ-XEFXFLPWSA-N	O=C1C(O)=C(C)C2=CC=C([C@](CC[C@]3(C)C4C[C@](C)(C(OC)=O)CC3)(C)[C@@]4(C)CC5O)[C@]5(C)C2=C1	1	1298.79	463.26602:3940 464.27069:622 465.27536:245	null	18801	14077	9500	12587	13926	4043	10653	10492	10108	12742	25285	12393	10692	11446	11006	10382	11367	11531	10697	6540	12422	14091	13947	8070	21580	6936	11769	6307	9683	10674	93217	122122	81726	93386	98554	66188	39802
7.327	821.403	11-Oxomogroside IIE	[M+Na]+	821.466	C42H70O14	Cucurbitacin glycosides	TUFDSEMWRYIOBO-UHFFFAOYSA-N	O=C1CC2(C)C(CCC2(C)C3CC=C4C(CCC(OC5OC(CO)C(O)C(O)C5O)C4(C)C)C13C)C(C)CCC(OC6OC(CO)C(O)C(O)C6O)C(O)(C)C	1.367	1375.62	821.40082:4221 822.40549:1088 823.41015:264	626.27765:2 761.54486:21 784.38397:5 810.50165:3 820.82300:21 820.93341:3 821.15186:5 821.18182:18 821.24158:21 821.33124:47 821.40112:115 821.78992:23 821.86987:5 822.06689:12 822.20874:10 822.26874:12 822.36450:41 822.42767:25 822.82727:5	4778	2466	5984	3780	2329	1151	8739	4174	3365	3437	2024	8699	3958	2669	4538	2956	1570	1137	2096	4500	9594	10863	6725	3575	4674	1518	3061	744	4782	1477	290	280	317	474	212	949	20191
1.907	248.112	12-Cytisineacetamide	[M+H]+	248.139	C13H17N3O2	Cytisine and derivatives	MRVHCCZFXHOQOT-ZJUUUORDSA-N	OC(=N)CN1C[C@H]2C[C@@H](C1)C1=CC=CC(=O)N1C2	1.56	4574.62	248.11179:6784 249.11645:424 250.12112:253	104.06616:7 118.08330:22 230.10068:80 230.14294:21 248.06015:117 248.11221:4368 248.17644:108 248.71927:4 248.97717:14 249.05112:74 249.11771:99	13247	12906	42578	15147	69259	12257	10386	78619	70284	9810	13622	14612	91023	55975	12609	11225	43109	13884	11059	11241	24260	21923	19473	23480	10517	11159	65709	10970	82210	78700	19285	36484	15472	39639	12099	12624	451322
6.207	360.213	12-epinapelline	[M+H]+	360.25	C22H33NO3	Napelline-type diterpenoid alkaloids	AZAZKLKDEOMJBJ-WMLJXHKFSA-N	OC1C(=C)C2CC13C4CC5C6(C)CN(CC)C4C5(C(O)CC6)C3CC2O	1.47	3724.06	360.21335:27815 361.21802:3037 362.22268:2148	100.18769:2 100.94114:1 101.79741:1 102.15041:2 102.42130:2 102.51989:1 102.55335:1 102.61852:2 102.68020:1 102.72779:1 102.75246:2 102.79478:1 102.91825:2 102.96766:2 103.23962:2 104.04346:1 104.21739:2 104.28132:2 104.96086:1 105.27827:4 105.31753:2 105.39608:2 105.90735:2 105.92167:2 106.08282:2 106.13323:3 106.30148:2 106.61012:2 106.66041:1 107.04874:1 107.20715:1 107.29720:1 107.81667:2 107…	64825	68764	51832	41727	45922	18434	52768	44296	44876	20878	22119	52007	54121	47187	71017	22003	58118	56914	23904	23608	25239	76218	80885	75049	52541	19255	17745	19287	18612	48786	4976	7659	17533	6906	21264	6677	66808
6	506.259	13-(acetyloxy)-1,6-dihydroxy-8-(hydroxymethyl)-4,12,12,15-tetramethyl-5-oxotetracyclo[8.5.0.0?,?.0??,??]pentadeca-3,8-dien-14-yl (2E)-2-methylbut-2-enoate	[M+NH4]+	506.275	C27H36O8	Phorbol esters	PCASZNXKLGTEGB-MDWZMJQESA-N	O=C(OC1C(C)C2(O)C(C=C(CO)CC3(O)C(=O)C(=CC32)C)C4C1(OC(=O)C)C4(C)C)C(=CC)C	0.958	1432.38	506.25998:4828 507.26465:1072 508.26931:292	null	90065	165886	126571	7519	111393	120281	110129	146259	95055	144628	103756	6531	162710	142570	152915	166837	166963	7272	195283	244842	4396	5452	3237	9036	223856	192059	90632	118949	118628	152705	7873	8094	10472	2537	1546	7721	24084
10.569	777.308	13_-hydroxyterracinolide G	[M+Na]+	777.295	C36H50O17	Delta valerolactones	IINDQALFBNRRJE-GFWBEXDGSA-N	O[C@]12[C@@]([C@@H](OC(C)=O)[C@@](OC(C)=O)(C)C2)([H])[C@@H](OC3=O)[C@](CC3)(OC(C)=O)[C@H](OC(C(C)C)=O)[C@@H](OC(C)=O)[C@@H](OC(C)=O)C(C)(C)/C=C/[C@@](C)(O)C1=O	1.334	1870.53	777.30762:6353 778.31228:1622 779.31695:435	777.13019:16 777.18756:12 777.23120:26 777.30176:240 777.38190:19 777.84332:9 778.30035:43 778.77869:5	5123	3950	1464	1891	4280	1391	4168	4843	4900	1415	8271	13189	10251	5473	17951	3965	7037	3328	19046	12984	10143	11624	10015	2425	5132	3608	14004	10156	9853	20298	144912	157063	84756	122018	148574	103840	55899
19.833	425.155	13-alpha-(21)-Epoxyeurycomanone	[M+H]+	425.14	C20H24O10	Quassinoids	MOCOVNGOINOTNW-XXJDAYKBSA-N	O=C1OC2CC3C(=CC(=O)C(O)C3(C)C4C5(O)OCC24C(O)(C1O)C6(OC6)C5O)C	1.557	1364.04	425.15533:4801 426.16000:753 427.16467:360	216.07500:33 327.85483:9 378.88239:21 385.02097:17 404.17728:8 407.22778:17 424.78287:23 424.99319:84 425.11581:4 425.15771:567 425.23007:62 425.24866:54 425.29318:46 425.31497:21 425.38837:41 425.76871:16 426.16110:56 426.24973:3 426.34308:8	6562	5232	8678	2892	11076	11090	5907	6837	5901	9301	9769	7443	10535	15033	9983	12737	9156	13315	10463	15504	10391	11556	17253	12781	15108	15513	17028	11075	13514	13513	89053	111456	102766	69859	110837	98880	123062
9.008	580.313	13-dodecan-2-yl-6-(1-hydroxyethyl)-3-(hydroxymethyl)-12-methyl-9-propan-2-yl-1-oxa-4,7,10-triazacyclotridecane-2,5,8,11-tetrone	[M+K]+	580.336	C28H51N3O7	Cyclic depsipeptides	PVAWVKQDYYTSIE-UHFFFAOYSA-N	CCCCCCCCCCC(C)C1OC(=O)C(CO)NC(=O)C(NC(=O)C(NC(=O)C1C)C(C)C)C(C)O	1.497	4158.48	580.31372:44669 581.31839:9732 582.32306:1278	120.07998:24 141.09944:13 169.09789:12 247.14139:39 263.13925:408 264.14059:50 267.72546:2 287.13715:1 318.17157:20 328.91248:7 334.17514:175 397.99228:1 466.54022:6 486.20953:22 508.44775:2 515.16864:3 569.99426:8 571.28296:13 579.63458:8 579.73627:20 579.78125:22 579.80817:15 579.87549:12 579.94360:6 580.20361:10 580.31323:14753 580.47290:9 580.57678:9 580.61700:14 580.65747:22 580.71625:11 580…	14805	11291	37156	41004	28930	7618	21817	32050	34363	10060	23327	35299	34849	37144	8666	14160	26492	47085	3688	8171	40629	39701	12392	33549	21283	10646	24852	8921	30140	20983	3229	3200	1144	3007	2545	2560	2485
7.05	435.258	13-oxo-7-[3,4,5-trihydroxy-6-(methoxymethyl)oxan-2-yl]oxytetradecanoic acid	[M+H]+	435.259	C21H38O9	Fatty acyl glycosides of mono- and disaccharides	IBDPEULNUMJDEE-UHFFFAOYSA-N	COCC1OC(OC(CCCCCC(C)=O)CCCCCC(O)=O)C(O)C(O)C1O	1	1212.03	435.25809:3997 436.26275:2573 437.26742:702	null	12921	16004	9818	17174	13801	9084	33348	7973	6529	33069	14065	7635	9503	7401	27186	9405	9205	37866	32114	8891	9564	10869	9387	26697	24167	6478	26483	9623	31272	25365	1989	1358	1046	560	528	5614	13756
24.246	317.209	13-OxoODE	[M+Na]+	317.2	C18H30O3	Lineolic acids and derivatives	JHXAZBBVQSRKJR-QNQPVOBRSA-N	CCCCCC(=O)/C=C\C=C\CCCCCCCC(=O)O	1.81	189850	317.20938:527988 318.21405:85510 319.21872:4637	108.30467:5 283.84140:11 316.51743:15 316.69070:5 317.06842:10 317.10199:6 317.20917:241570 317.73590:18 317.79333:16 317.82556:6 317.86588:9 317.88654:16 317.92374:10 317.97336:13 317.99197:26 318.02759:17 318.05478:14 318.10297:8 318.14252:30 318.15948:40 318.21112:7097 318.30219:7 318.33942:16 318.37805:6 318.46350:17 318.51321:8 318.61255:6 318.71054:4 318.73663:5 318.80505:6 318.82990:4 319.…	2866126	2108075	2472799	8497	2353996	1658612	1327433	2140753	2508752	2078496	2425337	11418	2471208	2676809	3094483	2741020	2588742	2846811	2076760	3412263	4093871	4194485	3808798	2941007	9045	2668658	2454280	3094755	2391296	2967560	8072	28351935	19760501	18579734	18835550	17671162	18760068
4.809	569.337	13-Oxyingenol dodecanoat	[M+Na]+	569.34	C32H50O7	Tigliane and ingenane diterpenoids	FEZDDYPHEHMXLF-MTSAWMQWSA-N	O=C(OC12CC(C)C34C=C(C)C(O)C4(O)C(O)C(=CC(C3=O)C1C2(C)C)CO)CCCCCCCCCCC	0.999	5294.98	569.33698:9921 570.34164:2179 571.34631:144	null	2904	2780	7693	6408	2879	5308	6473	9851	6503	9569	3254	4244	1679	1502	1637	969	1454	1769	15997	20496	4386	1329	25314	1141	1751	22006	1162	15907	1141	1054	13746	17094	633	615	966	8960	5261
27.577	310.309	14-(hydroxymethyl)-5,9-dimethyltetracyclo[11.2.1.0?,??.0?,?]hexadecan-5-ol	[M+NH4]+	310.274	C19H32O2	Kaurane diterpenoids	LZAZGDZVFQSCFO-UHFFFAOYSA-N	OCC1CC23CCC4C(O)(C)CCCC4(C)C3CCC1C2	0.657	1618.25	310.31027:1714 311.31494:296 312.31961:535	107.08508:20 110.10026:17 114.09223:21 121.10246:12 128.11201:20	36163	37431	82873	35258	82420	72077	2594	43592	71345	72048	79195	31576	59936	47703	80043	56880	89297	23988	14120	95372	27078	30819	318953	216815	15184	106161	265355	294442	191774	228151	11332	151685	226459	12149	156158	160526	209340
5.087	604.301	14-Benzoylaconine	[M+H]+	604.31	C32H45NO10	Aconitane-type diterpenoid alkaloids	DHJXZSFKLJCHLH-ZDVTZFLXSA-N	O=C(OC1C2C3CC1(O)C(OC)C(O)C2(O)C4C(OC)C5C6(COC)CN(CC)C4C35C(OC)CC6O)C=7C=CC=CC7	1.658	3654.62	604.29663:6570 605.30130:1280 606.30597:350	132.10303:18 143.25539:2 261.12946:7 267.14517:7 280.17166:25 283.13715:3 358.18588:6 424.21030:6 435.67783:1 489.23019:12 508.60419:4 522.78253:4 527.47742:2 546.72864:11 559.20050:4 568.24286:4 568.27679:2 583.25574:10 586.58960:10 586.68463:9 595.57904:8 603.67072:6 603.75171:13 603.85901:27 603.95276:18 604.16864:9 604.20642:142 604.29657:4388 604.40588:32 604.46576:12 604.54700:13 604.61969:…	6622	8300	26558	21448	8222	20722	8957	8295	9203	12977	24783	25704	10192	25624	6018	12270	9709	21988	11753	4398	43433	44569	40280	36360	23715	7879	19527	8696	21596	22431	1179	2237	1455	947	2325	1878	2916
21.402	526.291	14-Benzoyltalatizamine	[M+H]+	526.316	C31H43NO6	Aconitane-type diterpenoid alkaloids	NDYOWPIMXBSPHT-FXMMJRGESA-N	CCN1C[C@]2(COC)CC[C@H](OC)[C@@]34C5C[C@@H]6[C@@H](OC)C[C@@](O)(C5[C@H]6OC(=O)c5ccccc5)[C@@H](CC23)C14	1.332	1305.44	526.29138:5025 527.29605:1041 528.30072:184	119.76012:1 131.07761:12 283.23846:3 385.26746:12 440.66840:2 508.29379:27 525.33447:5 525.85681:3 525.90070:8 526.24371:11 526.29138:563 526.34265:128 526.37140:32 526.42572:28 526.51532:6 526.77838:27 526.89026:3 527.29047:58 527.33630:16 527.40137:6	19831	93254	108879	44180	66995	108293	109237	73109	50465	121387	113106	30756	111137	98600	102467	84000	62624	68812	153231	161501	61040	63206	127442	50041	18731	96600	72717	99755	93826	69131	2709	13260	13375	9666	9820	6534	17853
18.706	333.205	14-Deoxy-11,12-didehydroandrographolide	[M+H]+	333.2	C20H28O4	Diterpene lactones	XMJAJFVLHDIEHF-CRBRZBHVSA-N	O=C1OCC=C1C=CC2C(=C)CCC3C(C)(CO)C(O)CCC23C	1.767	23291.4	333.20364:109058 334.20831:11358 335.21298:120817	292.07819:6 315.18509:7 332.70999:17 332.88141:14 333.12900:29 333.20294:43484 333.50369:10 333.58038:3 333.61493:3 333.67648:6 333.74457:3 333.82175:6 334.01205:13 334.11353:10 334.20566:1144 334.30972:15 335.25916:2	113632	61397	104969	122444	42786	119902	91374	135898	57810	174278	134446	112481	196070	153856	133352	138998	116469	117164	208257	228121	260374	299600	223020	255308	212513	152501	144499	136785	179232	130904	3232400	4805823	4530414	2643409	3456729	4317254	2918392
5.929	333.221	14-deoxy-11,12-dihydroandrographolide	[M+H]+	333.21	C20H28O4	Diterpene lactones	GQPOXOPEDHRPQT-CRBRZBHVSA-N	O=C1OCC(C=CC2C(=C)CCC3C(C)(CO)C(O)CCC23C)=C1	0.976	1297.65	333.22095:2254 334.22562:479 335.23028:47	null	44147	51521	35652	72856	29957	47913	42519	32135	54403	26333	43108	61549	53737	50127	39788	47507	56302	70603	23668	46370	66537	64641	21136	21859	52871	17098	62407	24461	74023	54895	8438	8637	31464	8364	8234	11004	16708
16.923	599.267	14-hydroxy-3-((5-hydroxy-4-methoxy-6-methyltetrahydro-2H-pyran-2-yl)oxy)-10,13-dimethyl-17-(5-oxo-2,5-dihydrofuran-3-yl)hexadecahydro-1H-cyclopenta[a]phenanthren-16-yl acetate	[M+Na]+	599.32	C32H48O9	Cardenolide glycosides and derivatives	JLPDBLFIVFSOCC-UHFFFAOYSA-N	O=C1OCC(=C1)C2C(OC(=O)C)CC3(O)C4CCC5CC(OC6OC(C)C(O)C(OC)C6)CCC5(C)C4CCC23C	1.615	2192.1	599.26544:8082 600.27011:1337 601.27478:243	289.13150:8 305.12872:14 351.16742:2 598.41199:6 598.82007:4 599.13538:3 599.26257:403 599.34796:41 599.43311:9 599.50122:12 599.60345:8 599.67157:5 599.76221:9 600.25989:65 600.32764:11	553	1316	1573	751	2494	798	1830	1741	942	3845	938	766	5852	4389	6493	751	4402	1060	7346	5717	2625	2250	6298	3905	3599	9359	3821	8582	8171	3660	16014	17525	13880	14494	13347	14194	139845
7.327	893.448	14-hydroxysprengerinin C	[M+H-H2O]+	893.45	C44H70O17	Steroidal saponins	AONBXCCYURJCAY-IUXTWICPSA-N	OCC1OC(OC2CC3=CCC4C(CCC5(C)C6C(OC7(OCC(C)CC7)C6C)CC45O)C3(C)CC2)C(OC8OC(C)C(O)C(O)C8O)C(O)C1OC9OCC(O)C(O)C9O	1	1425.41	893.44763:2777 894.45230:1166 895.45697:270	null	3369	4557	2450	3099	1644	684	1786	1609	1179	5231	4742	1360	909	1070	517	2407	2514	1804	5767	4687	3869	767	2027	1929	645	4365	2927	3752	629	1852	198	57	173	95	87	474	1311
5.366	421.243	17alpha-Strophadogenin	[M+H]+	421.222	C23H32O7	Cardenolides and derivatives	LKRKDJSHACERQF-NBJYSJMPSA-N	C[C@]12CCC3C(CCC4(O)CC(O)CC[C@]34C=O)C1(O)CC(O)[C@H]2C1=CC(=O)OC1	1.388	2949.02	421.24243:14785 422.24710:1914 423.25177:265	120.92796:3 173.09280:3 239.13617:18 248.54999:13 259.12769:23 283.41254:1 308.15387:10 336.54547:2 341.19458:11 348.61646:8 369.14725:12 380.10071:15 400.57806:14 411.68155:18 411.71683:27 412.17941:14 420.57941:8 420.70123:68 420.76901:14 420.82904:23 421.02838:3 421.10739:17 421.14011:69 421.17661:97 421.20331:132 421.24063:386 421.32257:7 421.53577:23 421.57153:13 421.63321:13 421.66003:35 42…	12704	40966	10051	72849	59970	16744	34921	18717	10562	9722	16365	58539	38683	37850	29537	16947	59667	169305	12143	14690	21835	44028	38533	18577	79027	15169	29477	14817	13274	11469	5278	4124	11571	4612	4643	7879	58112
28.516	453.318	18,19-dihydrousambarine	[M+H]+	453.301	C30H36N4	Harmala alkaloids	QMPMOSMXZGIBBR-DXBSEXLMSA-N	[H][C@@]12C[C@@](C[C@]3([H])N(C)CCC4=C3NC5=C4C=CC=C5)([H])[C@@H](CC)CN1CCC6=C2NC7=C6C=CC=C7	0.944	1218.92	453.31790:2858 454.32257:600 455.32724:157	null	135641	53097	51864	144041	47845	38617	40883	59300	57410	173704	183957	193665	37496	29692	137790	123347	50122	119074	108638	138112	117629	146482	35722	129129	144641	229743	49380	247513	46067	58507	3909	8948	6269	12154	18830	14304	18081
8.927	248.088	1-hydroxy-10-methylacridone	[M+Na]+	248.07	C14H11NO2	Acridones	NHYDBJFGZCQFEO-UHFFFAOYSA-N	O=C1C=2C=CC=CC2N(C=3C=CC=C(O)C13)C	1.559	1365.71	248.08803:3621 249.09270:2712 250.09736:606	126.20901:4 207.06187:69 207.56006:17 227.08188:8 227.57288:50 228.07535:12 228.09546:11 248.03314:10 248.08650:362 248.13785:238 248.16330:69 248.59288:23 249.07895:9 249.11412:32 249.14238:34 249.19536:6	13657	14080	11862	10912	38539	13405	14961	32136	33516	12243	23144	111343	12673	34188	12732	10532	12793	44611	29070	32128	87798	49833	51009	82319	58334	71901	36224	39786	40466	64263	13237	20080	4549	5765	16042	7744	120802
8.402	281.146	1-isopropyl-1,2,3,4,-tetrahydro-beta-carboline-3-carboxylic acid	[M+Na]+	281.13	C15H18N2O2	Harmala alkaloids	PQJWDNCGZBQHRJ-OLZOCXBDSA-N	O=C(O)C1NC(C=2NC=3C=CC=CC3C2C1)C(C)C	1.601	1479.57	281.14563:4414 282.15030:480 283.15497:187	144.06795:19 147.11079:18 197.09622:8 227.03436:8 241.13004:22 254.39565:12 260.56241:17 260.60242:11 261.02371:12 261.57883:24 280.52136:16 280.59152:6 280.66006:13 281.04782:36 281.07489:25 281.10983:121 281.14597:880 281.21606:37 281.57721:42 281.64111:7 282.04990:10 282.09079:35 282.12042:42 282.16431:18 282.20377:12	93575	80876	242737	201774	202410	182980	80168	157330	135333	101864	131952	203018	158323	185618	77160	140573	150371	183450	115449	118378	78717	81511	75897	74090	49216	80552	56316	70783	65480	43645	26205	45953	53926	24657	9403	26455	58796
1.94	234.096	1-Isothiocyanato-8-(methylsulfinyl)-octane	[M+H]+	234.099	C10H19NOS2	Sulfoxides	BCRXKWOQVFKZAG-UHFFFAOYSA-N	S=C=NCCCCCCCCS(C)=O	0.999	1492.34	234.09602:4224 235.10069:396 236.10536:696	null	22779	25940	21518	13846	31230	7371	86691	47003	11997	108125	28914	11803	13862	11365	25810	95788	12126	10137	161512	158760	13632	12296	11215	13237	163271	7804	109756	7102	170754	159993	10567	9143	18922	10176	8979	7907	154536
24.482	334.237	1-Methyl-2-[(6Z)-6-undecen-1-yl]-4(1H)-quinolinone	[M+Na]+	334.214	C21H29NO	Hydroquinolones	ILAQTUNYLVMXNW-SREVYHEPSA-N	CCCC\C=C/CCCCCC/1=C/C(=O)C2=CC=CC=C2N1C	1.223	2131.95	334.23685:4679 335.24151:703 336.24618:152	132.05107:8 303.11563:17 334.18625:49 334.23792:848 334.30402:68 334.32153:69 334.42532:7 334.45395:2 335.12338:39 335.22055:60 335.24628:76 335.30392:3	6984	5802	2682	4739	4425	8104	1905	7045	3005	5794	2423	7478	5012	7010	6638	7438	7316	2689	2080	5250	11360	5607	3150	7752	9777	12279	6513	11520	7230	12680	28400	35832	20802	6503	9716	17959	272058
22.511	342.337	1-methyl-2-tridecylquinolin-4-one	[M+H]+	342.334	C23H35NO	Hydroquinolones	DWHCRAGHDDLXEM-UHFFFAOYSA-N	O=C1C=C(N(C=2C=CC=CC12)C)CCCCCCCCCCCCC	1.522	10201.1	342.33673:37328 343.34140:4563 344.34607:386	101.25537:3 283.26126:97 322.14917:58 322.19849:8 322.66699:10 341.62000:3 341.93503:7 342.13409:12 342.17767:4 342.21362:27 342.26340:20 342.33652:16076 342.47498:3 342.50690:3 342.64255:5 342.77777:3 342.89319:3 342.95810:2 343.03543:5 343.09341:12 343.13464:17 343.21652:8 343.33902:355 343.37695:8	23219	525251	931530	17444	830135	689984	550305	465104	464506	557178	728074	19460	776993	492864	769570	751900	527447	22448	2128002	1141452	42827	56473	951976	157452	11268	402559	186660	539354	194016	208361	36655	26458	15500	2511	4641	10525	8362
29.654	314.276	1-methyl-2-undecylquinolin-4-one	[M+H]+	314.27	C21H31NO	Hydroquinolones	ZLIHBZFNMQLPOT-UHFFFAOYSA-N	O=C1C=C(N(C=2C=CC=CC12)C)CCCCCCCCCCC	0.992	1420.48	314.27664:2704 315.28131:305 316.28598:56	null	130129	133949	2380	134626	2322	2573	3301	2463	2560	87474	2500	140108	4095	107127	4909	2724	105120	88257	4675	3294	158255	161490	4737	130288	136985	145693	2656	151909	2629	4413	134423	206257	5572	94830	83049	104516	105830
30.621	325.273	1-Monomyristin	[M+Na]+	325.23	C17H34O4	1-monoacylglycerols	DCBSHORRWZKAKO-UHFFFAOYSA-N	O=C(OCC(O)CO)CCCCCCCCCCCCC	1.139	1518.14	325.27338:4474 326.27804:1557 327.28271:314	209.11789:12 237.10852:33 238.12123:7 269.13977:11 279.22778:30 305.19034:13 307.26465:14 325.20102:165 325.27222:774 325.32040:27 326.20596:30 326.27362:50 326.30069:46 326.34158:153	4417	158022	109147	150499	117534	153740	66753	138703	98554	93925	100021	114488	31392	32552	36353	29557	27326	2292	23651	33535	3115	4052	29077	5793	7498	26061	35938	39322	36653	33534	23411	15473	10405	1546	4518	9814	97134
24.458	359.315	1-Monostearin	[M+H-H2O]+	359.315	C21H42O4	1-monoacylglycerols	VBICKXHEKHSIBG-UHFFFAOYSA-N	O=C(OCC(O)CO)CCCCCCCCCCCCCCCCC	0.857	7727.87	359.31592:8638 360.32059:1183 361.32525:122	108.05138:11 109.09965:77 116.05001:12 232.08813:4 273.18951:3 319.19006:5	28573	622529	791212	438415	617419	460623	17586	535943	732806	475127	595924	640857	579523	1002793	794596	681092	784493	15482	12820	1671520	11495	10530	1182109	11950	5463	963609	902476	1220159	826932	887596	14042	1107880	328644	4025	7230	211346	177370
26.992	482.324	1-pentadecanoyl-2-hydroxy-sn-glycero-3-phosphocholine	[M+H]+	482.324	C23H48NO7P	1-acyl-sn-glycero-3-phosphocholines	RJZVWDTYEWCUAR-JOCHJYFZSA-N	[H][C@@](O)(COC(=O)CCCCCCCCCCCCCC)COP([O-])(=O)OCC[N+](C)(C)C	1.584	3267.7	482.32364:8435 483.32831:1478 484.33297:218	341.30377:92 342.30826:15 464.31305:83 465.30756:6 482.22714:9 482.26117:14 482.32278:2283 482.39780:71 482.64517:2 482.81329:17 482.94324:1 483.24390:19 483.32581:164 483.39435:21	7651	212134	264327	5833	265148	194694	114572	146585	225130	182079	220058	7951	197185	240901	217187	159674	364124	7598	467776	387757	10431	14003	817043	10358	6761	504896	478298	574744	274352	421639	37103	82930	65423	30014	42043	54883	26777
6.767	277.118	1-Pentanone, 3-hydroxy-1,5-diphenyl-	[M+Na]+	277.12	C17H18O2	Alkyl-phenylketones	QJUWGGININGVSC-UHFFFAOYSA-N	O=C(C=1C=CC=CC1)CC(O)CCC=2C=CC=CC2	1	1709.05	277.11853:4044 278.12320:547 279.12787:676	null	192254	198292	159612	116440	132783	495703	172453	132599	91188	488171	431474	153547	142394	118976	153432	391250	113821	120720	367218	407852	100186	104296	99660	104249	93327	277001	81577	387953	92212	68521	19463	8326	13028	10716	21569	6356	27157
19.648	249.185	1-Propanone, 3-hydroxy-1-[(1R,2R,4aR,6S,8aS)-1,2,4a,5,6,7,8,8a-octahydro-2-hydroxy-1,2,6-trimethyl-1-naphthalenyl]-	[M-H2O+H]+	249.184	C16H26O3	Beta-hydroxy ketones	RYBXJAJHOPCXHS-RDUHTLEXSA-N	C[C@H]1CC[C@H]2[C@H](C1)\C=C/[C@@](C)(O)[C@]2(C)C(=O)CCO	1	1296.97	249.18423:2023 250.18890:295 251.19357:142	null	35989	27632	11948	11028	12049	10900	33698	24293	9057	9157	13043	15801	35875	20945	14559	17684	22381	16399	55186	16702	24155	20643	27211	17221	48825	20961	22157	16844	20804	18523	69330	49032	51242	30493	45664	50528	122150
26.441	524.37	1-Stearoyl-sn-glycero-3-phosphocholine	[M+H]+	524.371	C26H54NO7P	1-acyl-sn-glycero-3-phosphocholines	IHNKQIMGVNPMTC-RUZDIDTESA-N	[H][C@@](O)(COC(=O)CCCCCCCCCCCCCCCCC)COP([O-])(=O)OCC[N+](C)(C)C	1.694	11471	524.37024:17085 525.37491:2803 526.37957:542	101.05973:21 104.10612:2730 105.10981:55 109.09516:15 124.99870:658 147.99855:5 155.00684:16 163.01822:18 166.05981:125 167.06731:9 174.93723:25 175.11670:20 181.02895:14 184.07162:3226 184.12506:2 185.07704:97 186.08194:12 254.00269:20 258.11038:18 327.11902:16 341.29877:23 506.36636:28 506.40555:3 525.32611:6	2009	1795966	1731305	16157	1959485	723784	22945	442253	1011625	1112745	694633	19138	408026	2352400	1563404	431394	1740390	14374	20795	3125501	35163	34711	6071043	30017	7655	3724318	3933214	2623391	930459	2321622	3841	188361	310165	11169	6715	162895	274858
10.689	1003.57	2-((3R)-3-((3R,5S,7R,9S,10S,12S,13R,14S,17R)-3,7,12-trihydroxy-10,13-dimethylhexadecahydro-1H-cyclopenta[a]phenanthren-17-yl)butanamido)ethane-1-sulfonic acid	[2M+H]+	1003.56	C25H43NO7S	Trihydroxy bile acids, alcohols and derivatives	FLCYLDUFOVBENV-SRNOMOOLSA-N	[H][C@@]12[C@H](O)C[C@]3([H])C[C@H](O)CC[C@]3(C)[C@H]1C[C@H](O)[C@@]4(C)[C@H]2CC[C@@H]4[C@@H](CC(NCCS(=O)(O)=O)=O)C	0.997	1215.52	1003.56781:4734 1004.57248:927 1005.57715:180	null	17	517	258	162	264	73	297	358	963	24	191	144	10	634	116	244	305	59	11	285	524	57	80	15	14	531	190	13	1255	136	281	9	1872	66	9	572	23
5.649	506.308	2-((4R)-4-((3R,5S,7R,8R,9S,12S,14S,17R)-3,7,12-trihydroxy-10,13-dimethylhexadecahydro-1H-cyclopenta[a]phenanthren-17-yl)pentanamido)acetic acid hydrate	[M+Na]+	506.31	C26H45NO7	Glycinated bile acids and derivatives	WDKPRHOCWKLQPK-SSBNMPHASA-N	O=C(O)CNC(=O)CCC(C)C1CCC2C3C(O)CC4CC(O)CCC4(C)C3CC(O)C12C.O	1	1599.54	506.30847:3450 507.31314:275 508.31781:629	null	3498	46825	94857	2992	71425	2092	63060	93841	56709	1347	53368	4242	79318	2123	90518	75418	84986	2741	6570	18175	3409	1587	4106	14112	116892	14415	8493	11722	15526	57782	643	1346	724	1872	1913	1934	7840
16.895	492.316	2-((4R)-4-((3R,5S,7S,9S,10S,13R,14S,17R)-3,7-dihydroxy-10,13-dimethylhexadecahydro-1H-cyclopenta[a]phenanthren-17-yl)-2,2-dimethylpentanamido)ethane-1-sulfonic acid	[M-2H2O+H]+	492.314	C28H49NO6S	Taurinated bile acids and derivatives	UXAHTIGXQXJADE-VHDFTFQCSA-N	[H][C@@]12[C@@H](O)C[C@]3([H])C[C@H](O)CC[C@]3(C)[C@H]1CC[C@@]4(C)[C@H]2CC[C@@H]4[C@@H](CCC(NCC(C)(C)S(=O)(O)=O)=O)C	0.997	1529.07	492.31622:4693 493.32089:782 494.32556:182	136.06050:31 155.10190:8 175.07964:11 293.20560:7 365.21576:8 410.06638:22 410.14493:4 433.04831:5 446.27109:34 472.63986:11 492.19608:29 492.31638:1204 492.40549:3 492.66025:10 493.17538:35 493.19312:23 493.24063:40 493.30469:62 493.32877:74 493.36346:10 493.44806:6	3852	8156	5218	2326	2692	6019	5863	3450	2687	3472	5098	4976	9034	5962	1663	1591	6993	2708	6245	1455	6133	2502	2888	1126	3798	978	3410	3460	4172	933	3622	8387	9233	3932	1296	6583	125484
5.367	514.282	2-((4R)-4-((3R,5S,7S,9S,10S,13R,14S,17R)-3,7-dihydroxy-10,13-dimethylhexadecahydro-1H-cyclopenta[a]phenanthren-17-yl)-N-methylpentanamido)ethane-1-sulfonic acid	[M+H]+	514.32	C27H47NO6S	Taurinated bile acids and derivatives	CJLZGUJUXDRHJQ-WGWZZZELSA-N	C[C@H](CCC(N(C)CCS(=O)(O)=O)=O)[C@H]1CC[C@H]2[C@]([C@@H]3CC[C@@]21C)([H])[C@@H](O)C[C@@]4([H])[C@]3(C)CC[C@@H](O)C4	0.961	1515.76	514.30554:2467 515.31021:365 516.31488:185	null	5089	26218	15030	6668	5892	5055	14816	47936	4730	10429	4275	4933	63618	8221	7574	9592	5807	15401	7957	10213	5138	4503	9086	29650	40195	11237	35514	2631	24598	5346	4157	4026	4268	4399	1362	5742	19009
6.77	478.263	2-((R)-4-((3R,5S,7R,8R,9S,10S,12S,13R,14S,17R)-3,7,12-trihydroxy-10,13-dimethylhexadecahydro-1H-cyclopenta[a]phenanthren-17-yl)pent-2-enamido)ethane-1-sulfonic acid	[M-2H2O+H]+	478.262	C26H43NO7S	7-hydroxysteroids	QXADAGXJMAGASS-PEVINSJUSA-N	C[C@@H]([C@H]1CC[C@]2([H])[C@]1(C)[C@@H](O)C[C@@]3([H])[C@@]2([H])[C@H](O)C[C@@]4([H])[C@]3(C)CC[C@@H](O)C4)/C=C/C(NCCS(=O)(O)=O)=O	1	1399.48	478.26303:3176 479.26770:633 480.27237:389	null	8180	20830	9740	21159	20303	20363	22328	20238	20542	30661	13114	6735	23737	15625	10543	21075	7824	23644	6635	12045	43603	17402	27747	22249	48906	22273	24161	36524	13460	5053	2384	1229	1082	2131	4760	3509	26645
27.115	482.325	2-((R)-4-((3R,5S,7S,8R,9S,10S,13R,14S,17R)-3,7-dihydroxy-10,13-dimethylhexadecahydro-1H-cyclopenta[a]phenanthren-17-yl)pentanamido)ethane-1-sulfonic acid	[M-H2O+H]+	482.293	C26H45NO6S	Taurinated bile acids and derivatives	BHTRKEVKTKCXOH-LBSADWJPSA-N	[H][C@@]12[C@@H](O)C[C@]3([H])C[C@H](O)CC[C@]3(C)[C@H]1CC[C@@]4(C)[C@H]2CC[C@@H]4[C@@H](CCC(NCCS(=O)(O)=O)=O)C	0.627	4890.7	482.32483:7996 483.32950:1189 484.33416:205	109.09888:40 123.11408:19 124.01121:17 148.12173:20 155.00262:16 173.01498:24 187.16313:4 310.31586:40 311.29901:14 341.30948:83 342.30173:33	309900	7709	8346	187168	8477	7228	5373	6179	9021	182079	220058	160320	7858	13954	217187	159674	9604	236564	466911	387757	533652	821691	11312	553954	262721	504790	6846	574744	6642	8020	4354	82930	29049	154199	70243	54883	26777
30.49	782.189	2-(1,2-dihydroxyethyl)-3-[(E)-3-(3,4-dihydroxyphenyl)prop-2-enoyl]oxy-4-hydroxy-3,4-dihydro-2H-pyran-6-carboxylic acid	[2M+NH4]+	782.214	C17H18O10	Coumaric acids and derivatives	LYTOSEBVFHNSFK-DUXPYHPUSA-N	OCC(O)C1OC(=CC(O)C1OC(=O)\\C=C\\C2=CC=C(O)C(O)=C2)C(O)=O	0.951	2259.62	782.18915:3098 783.19382:1987 784.19848:758	null	236026	8888	646	1201	48	26	1	39	417	501	436	192	708	5196	1675	807	1	757	17	566	898	610	464	790	117949	5821	2111	1390	190	205	481	248	5	61	227	52	7734
6.209	483.226	2-(1,2-dihydroxypentyl)-4-methoxy-2,3-dihydropyran-6-one	[M+Na]+	483.219	C11H18O5	Dihydropyranones	YLHOHANRUSKHKO-UHFFFAOYSA-N	CCCC(O)C(O)C1CC(OC)=CC(=O)O1	0.991	1101.8	483.22589:4273 484.23056:833 485.23523:320	null	42863	21776	9518	11845	45777	21093	9394	6508	27822	49843	14243	25067	7160	6863	8412	74895	35054	24566	12206	14249	6235	13347	31365	32663	7909	44037	9580	10998	9629	25301	5854	14138	11872	7713	8041	10025	6535
11.92	453.208	2(1H)-Azulenone, 6-(beta-D-glucopyranosyloxy)-4,5,6,7,8,8a-hexahydro-5-hydroxy-5-(1-hydroxy-1-methylethyl)-3,8-dimethyl-	[M+Na]+	453.21	C21H34O9	Terpene glycosides	HVAVGMDRUJHUOH-UURFWDJCSA-N	CC1CC(O[C@@H]2O[C@H](CO)[C@@H](O)[C@H](O)[C@H]2O)C(O)(CC/3=C(C)/C(=O)CC13)C(C)(C)O	1.785	1263.82	453.20755:3180 454.21222:460 455.21689:295	211.17404:11 397.14786:10 412.10660:4 453.07205:31 453.10492:34 453.20547:1762 453.30911:18 453.33862:29 453.62054:7 453.93872:4 454.15369:15 454.20877:112 454.27866:9 454.31573:9	11663	5829	6298	9327	10833	6632	9591	6059	3899	9686	6810	4429	11662	11578	9311	13344	10117	6781	10742	12916	5444	11226	11078	13358	12889	15007	11215	14085	10698	11053	68957	79808	52738	40877	52541	47808	295218
14.327	371.259	2(1H)-Naphthalenone, 8-[5-(acetyloxy)-3-methylpentyl]octahydro-4,4,8a-trimethyl-7-methylene-	[M+H-H2O]+	371.256	C22H36O3	Diterpenoids	LZGVQJDYLAUCGI-UHFFFAOYSA-N	CC(CCOC(C)=O)CCC1C(=C)CCC2C(C)(C)CC(=O)CC12C	1.785	5177.4	371.25861:14941 372.26327:2267 373.26794:1199	129.05046:9 163.11279:5 169.07922:3 211.13791:14 252.19244:4 308.60117:14 312.23535:14 329.54968:4 330.08664:4 335.24255:29 353.24896:75 354.25644:7 370.68552:15 370.71561:9 370.75778:6 371.10989:26 371.18796:25 371.20465:37 371.25772:1922 371.59537:4 371.70416:21 372.11334:9 372.20728:2 372.26639:202	2405	1917	1759	1233	1390	2782	1079	2094	1465	1949	1716	2052	3553	3132	1718	3633	1774	4192	4229	6742	3608	1993	2427	2398	2118	2149	3685	1723	2064	1066	1984	2417	6401	4802	1843	2075	4695
6.699	270.13	2-(1-hydroxy-1-methoxy-3-methylbutyl)-6-methyl-5H-[1,3]dioxolo[4,5-c]pyridin-4-one	[M+H]+	270.133	C13H19NO5	Pyridinones	VVLWYFUJJAWYBP-UHFFFAOYSA-N	OC=1N=C(C=C2OC(OC12)C(O)(OC)CC(C)C)C	0.999	1697.28	270.13110:1382 271.13577:373 272.14044:439	null	8146	7322	8864	26813	13345	43435	9707	8061	30025	9366	9753	28354	36686	27791	7487	5882	32840	39155	14010	7949	45089	48008	54514	55078	13800	40745	13333	40829	8983	7181	44271	72416	13188	17145	43342	45845	250522
6.769	397.174	2-(2-hydroxy-6-methylhept-5-en-2-yl)-7-(3-methylbut-2-enyl)-2,3-dihydro-1-benzofuran-5-carboxylic acid	[M+ACN+H]+	397.178	C22H30O4	Coumarans	GZLIPAFSJXROEC-UHFFFAOYSA-N	O=C(O)C=1C=C(C=2OC(CC2C1)C(O)(C)CCC=C(C)C)CC=C(C)C	0.998	1737.63	397.17422:5138 398.17889:2568 399.18356:259	null	21563	20842	14562	22236	15832	33671	17302	34841	31524	29282	12796	17033	15625	11210	65397	30217	10738	12608	40988	12710	12001	42076	13875	12909	11777	19682	15995	54914	11540	23513	122411	177765	11822	9358	8089	95048	19433
24.257	361.236	2-(2-hydroxybut-3-en-2-yl)-3a,6,6,9a-tetramethyl-2,4,5,5a,7,8,9,9b-octahydro-1H-benzo[e][1]benzofuran-4,5-diol	[M+Na]+	361.234	C20H34O4	Naphthofurans	UNORIIWPFZFSEC-UHFFFAOYSA-N	OC1C(O)C2(OC(CC2C3(C)CCCC(C)(C)C13)C(O)(C=C)C)C	1.759	25881.2	361.23569:41500 362.24036:5013 363.24502:19569	131.04587:6 157.07642:8 340.27161:13 360.97855:6 361.03436:5 361.12030:7 361.16031:60 361.23584:14354 361.32220:57 361.37811:6 361.53064:7 361.60959:5 361.64264:5 361.67242:3 361.78159:4 362.11908:3 362.14731:7 362.18262:47 362.23697:432 362.31403:12	136086	64307	67191	33179	50907	49160	225216	49252	47344	26830	34790	37932	157052	20726	17663	14717	14919	16172	293666	106057	86351	90868	71276	55533	279324	84177	74524	87340	59057	79760	890645	36267	16156	23703	22955	4828	3561947
8.631	303.048	2-(3,4-dihydroxyphenyl)-3,5,7-trihydroxy-4H-chromen-4-one	[M+H]+	303.05	C15H10O7	Flavanones	UMVWYQXKBPJMOF-UHFFFAOYSA-N	O=C1C(=O)C(OC=2C=C(O)C=C(O)C12)C3=CC=C(O)C(O)=C3	1.832	3710.47	303.04843:5506 304.05310:655 305.05777:158	144.14314:4 151.03537:14 154.58704:2 201.01302:3 238.13736:6 243.06879:22 262.49377:16 282.03320:20 283.07397:15 283.10324:16 285.14362:7 290.12256:23 302.54062:4 302.61340:19 302.66788:13 303.04871:3756 303.12531:115 303.16995:107 303.20279:325 303.30176:4 303.41855:2 303.53973:2 303.58823:12 303.61237:11 303.63113:3 303.70340:14 304.05325:153 304.09772:15 304.16351:14 304.18988:6 304.23706:8 30…	343806	279133	448947	167543	361839	266233	338204	426440	194718	255233	350380	559727	569576	284512	376022	428490	216209	300500	511275	596174	392158	407415	699222	481642	430085	645007	381541	339628	438809	335238	599196	737149	754504	397835	633331	597714	490094
8.755	303.05	2-(3,4-dihydroxyphenyl)-3,5,7-trihydroxy-4H-chromen-4-one hydrate	[M+H]+	303.05	C15H10O7	Flavonols	REFJWTPEDVJJIY-UHFFFAOYSA-N	O=C1C(O)=C(OC=2C=C(O)C=C(O)C12)C=3C=CC(O)=C(O)C3	1.492	2840.72	303.04959:3676 304.05426:401 305.05893:97	106.05009:19 132.11069:2 172.09401:6 218.98347:10 257.09372:10 280.16055:15 282.58194:14 283.06015:15 283.17435:8 285.07837:7 285.13684:14 289.46936:11 290.08044:7 302.55807:8 302.61810:16 302.70215:6 303.01047:15 303.04935:197 303.12497:74 303.16882:160 303.20541:28 303.29608:4 303.63113:11 303.68610:14 303.90964:24 303.94537:6 304.05438:26 304.12109:60 304.14624:14 304.18784:24 304.21817:8 304.…	308310	279339	244602	167952	201924	244674	174117	209775	454109	121706	277028	559727	233044	238439	172132	178175	170050	263140	254984	297007	392158	407415	551011	277367	230899	278312	230318	273496	293388	232415	251589	737149	291222	397835	263643	597714	489792
30.585	633.15	2-(3,4-dihydroxyphenyl)-5,7-dihydroxy-3-(((2S,3R,4S,5S,6R)-3,4,5-trihydroxy-6-((((3R,4R,5R,6S)-3,4,5-trihydroxy-6-methyltetrahydro-2H-pyran-2-yl)oxy)methyl)tetrahydro-2H-pyran-2-yl)oxy)-4H-chromen-4-one	[M+Na]+	633.14	C27H30O16	Flavonoid-3-O-glycosides	IKGXIBQEEMLURG-UHFFFAOYSA-N	O=C1C(OC2OC(COC3OC(C)C(O)C(O)C3O)C(O)C(O)C2O)=C(OC=4C=C(O)C=C(O)C14)C=5C=CC(O)=C(O)C5	1.876	9238.67	633.15002:28858 634.15469:13113 635.15936:7930	375.11108:7 450.10492:7 526.27582:13 632.46252:8 632.49060:19 632.83783:4 632.92535:14 632.97784:6 633.02869:11 633.09155:10 633.15002:13305 633.28418:12 633.35565:10 633.38049:11 633.49487:129 633.55560:13 633.59064:15 633.62567:5 633.83575:5 633.92334:23 634.08099:3 634.14813:1595 634.46588:3 634.50153:8 634.93091:1 635.18451:3	3231	1731	1387	4159	1115	2536	631178	2406	2619	1560	2125	2234	1815	2314	1475	3347	2996	1842	698876	3233	3289	2603	3656	229	569	2398	2641	47	1569	2787	673723	830	1022	759	122	120	675
20.688	535.27	2(3H)-Furanone, 3-[2-[(1R,4aS,5R,6R,8aS)-5-[(beta-D-glucopyranosyloxy)methyl]decahydro-6-hydroxy-5,8a-dimethyl-2-methylene-1-naphthalenyl]ethylidene]dihydro-4-hydroxy-, (3E,4S)-	[M+Na]+	535.251	C26H40O10	O-glycosyl compounds	VUEPOIYXKZTLMD-ANZZXSATSA-N	C[C@@]1(CO[C@@H]2O[C@H](CO)[C@@H](O)[C@H](O)[C@H]2O)[C@H](O)CC[C@@]3(C)[C@H](C\C=C\4[C@H](O)COC4=O)C(=C)CC[C@H]13	1.713	5340.28	535.26971:5057 536.27438:1293 537.27905:227	323.81766:29 487.26352:5 534.84802:5 535.21008:13 535.26978:1873 535.37958:7 535.43488:3 535.53198:6 535.74121:10 536.03925:14 536.27301:184	1542699	19033	1129	8124	2120	4551	947	2440	3565	4899	2426	1396	2018	4113	3090	1232	2070	11074	1334	3556	3771	1942	1185	3559	2236	3601	2518	2849	1300	6726	2007	2397	5691	3246	6275	3299	10104
19.648	215.18	2(4aH)-Naphthalenone, 5,6,7,8-tetrahydro-6-hydroxy-4a,5-dimethyl-3-(1-methylethenyl)-, (4aR,5R,6R)-	[M-H2O+H]+	215.142	C15H20O2	Eremophilane, 8,9-secoeremophilane and furoeremophilane sesquiterpenoids	MMDLQPKGJNEWIM-PSOPSSQASA-N	C[C@H]1[C@H](O)CC\C2=C\C(=O)\C(=C/[C@]12C)C(C)=C	0.754	6024.43	215.17953:11947 216.18420:1326 217.18887:897	null	5215	618	133	2756	2186	4039	1094	1454	3596	325	509	774	466	75	2165	1279	3087	1903	3049	1665	284	350	262	239	4116	74	2449	281	1410	5670	288	448	651	216	271	897	202
28.117	485.263	2-(4-Methyl-3-cyclohexen-1-yl)-2-propanyl 6-O-(6-deoxy-alpha-L-mannopyranosyl)-beta-D-glucopyranoside	[M+Na]+	485.236	C22H38O10	O-glycosyl compounds	JIDXOGPQCVBGSC-BXUICYMCSA-N	C[C@@H]1O[C@@H](OC[C@H]2O[C@@H](OC(C)(C)C3CC\C(=C/C3)C)[C@H](O)[C@@H](O)[C@@H]2O)[C@H](O)[C@H](O)[C@H]1O	1.446	1413.15	485.26257:2954 486.26724:438 487.27191:179	222.27501:19 425.34384:13 485.11395:28 485.26147:828 485.35629:79 485.39938:28 486.12000:20 486.27164:57 486.36737:17	3556	190335	159798	6130	178627	158479	165471	242311	184040	180795	206720	3763	187149	210229	242571	218137	278917	3711	177799	243885	4097	4782	233364	3806	3298	163649	143941	160008	119811	149386	11282	11709	7874	4842	2979	3524	20450
5.445	283.128	2-(4-oxoquinazolin-3(4H)-yl)ethyl isobutyrate	[M+Na]+	283.11	C14H16N2O3	Quinazolines	DXZNCVRUZDRWLR-UHFFFAOYSA-N	O=C(OCCN1C=NC=2C=CC=CC2C1=O)C(C)C	1.686	6285.17	283.12827:43524 284.13293:3307 285.13760:1222	101.05952:9 121.06331:1190 138.08949:426 139.09319:24 146.04321:10 165.94147:11 195.08952:6 201.11598:1 217.04704:19 219.11201:15 235.06018:9 242.03064:6 252.10396:5 255.01740:12 262.05310:57 262.51508:13 262.56213:35 265.11703:351 266.10266:104 275.08267:13 282.57004:24 282.62161:8 282.66473:22 282.82736:20 282.97363:6 283.06250:157 283.12766:30104 283.32205:6 283.35410:2 283.37759:8 283.41266:1…	558558	666163	410466	54139	336812	665623	427959	405525	361860	538825	492360	38978	478126	371494	388115	438467	439148	45811	470224	538231	40837	40241	42981	36817	1338740	1143119	1093467	1288639	1306316	1104472	44392	43838	53033	36608	59454	47306	129043
12.368	213.146	2-(5-methoxy-1H-indol-3-yl)ethanamine	[M+Na]+	213.1	C11H14N2O	Tryptamines and derivatives	JTEJPPKMYBDEMY-UHFFFAOYSA-N	O(C=1C=CC=2NC=C(C2C1)CCN)C	1.631	3762.59	213.14635:7103 214.15101:542 215.15568:144	171.04388:9 184.05609:11 195.07021:11 196.06261:12 213.04823:19 213.07863:16 213.10956:60 213.14612:2842 213.26154:4 214.08380:9 214.15068:101 214.25322:8	426	577	229	680	463	732	488	549	71	443	172	130	216	509	396	185	1435	333	496	1532	360	1326	393	273	279	495	797	1621	260	581	1565	763	610	210	140	1122	1695
19.648	195.138	2-(6-hydroxy-6-methylheptyl)-2H-furan-5-one	[M+CH3OH+H]+	195.137	C12H20O3	Butenolides	RFEPDQFPTNCOBK-UHFFFAOYSA-N	CC(C)(O)CCCCCC1OC(=O)C=C1	1	1505.46	195.13762:2934 196.14229:552 197.14695:619	null	2600	354	2130	1056	1054	1654	648	337	1707	144	1251	1798	2563	1154	1886	690	2885	628	968	2586	1108	3374	2128	558	714	300	1279	506	1702	314	8142	4092	12897	5994	7748	9834	5221
16.286	261.185	2-(7-hydroxyoctyl)pentanedioic acid	[M+Na]+	261.17	C13H24O5	Medium-chain hydroxy acids and derivatives	JJZBHTNQMXMCHH-UHFFFAOYSA-N	CC(O)CCCCCCC(CCC(O)=O)C(O)=O	0.749	4836.69	261.18524:7640 262.18991:1025 263.19458:624	105.07322:4 175.11334:10 207.06427:8 219.04587:14	3619	4527	13211	3266	2468	3585	6725	11685	9637	9529	4351	4885	9427	3665	9799	9347	2811	4338	11008	14501	9636	7030	4841	9307	10084	16445	5841	5993	20217	8255	19359	28091	23570	11077	16466	22124	31959
5.247	371.166	2-(furan-3-yl)-7,8-dihydroxy-6a,7,10b-trimethyl-octahydro-1H-naphtho[2,1-c]pyran-4-one	[M+Na]+	371.18	C20H28O5	Diterpene lactones	RBEATXBLUJTDQZ-UHFFFAOYSA-N	O=C1OC(C2=COC=C2)CC3(C)C1CCC4(C)C3CCC(O)C4(O)C	1.712	2971.28	371.16617:8518 372.17084:1013 373.17550:10759	121.03073:10 129.05022:3 145.02574:5 155.03250:10 163.03621:117 193.11353:8 209.04117:15 259.18387:2 277.19043:8 329.92969:7 330.01797:8 342.97678:13 356.72302:3 362.60107:29 370.62643:26 371.10168:115 371.16589:3274 371.22031:92 371.26291:10 371.44385:4 371.52429:10 371.61133:21 372.09439:18 372.12009:24 372.16449:130 372.21594:18 376.10416:2	53196	45856	11480	48402	10233	72937	51450	10847	20942	54524	43805	15811	18700	10569	41316	54560	11558	55566	61235	43445	88345	45064	51077	55240	50591	36519	46703	49481	30657	15891	262420	305033	116869	236253	263839	271347	256036
7.228	355.173	2-(hydroxymethyl)-6-(6-hydroxy-6-methyl-3-propan-2-ylcyclohex-3-en-1-yl)oxyoxane-3,4,5-triol	[M+Na]+	355.173	C16H28O7	Terpene glycosides	DIPALNDKWHCLEA-UHFFFAOYSA-N	OCC1OC(OC2CC(=CCC2(O)C)C(C)C)C(O)C(O)C1O	1.802	47547.2	355.17313:234155 356.17779:25856 357.18246:2352	163.03355:52 177.12337:8 194.06580:25 195.97969:18 197.08136:16 201.03517:181 203.04958:35 231.06711:14 233.02496:3 278.05161:3 287.09644:12 327.04550:11 334.06839:18 335.05457:18 337.10110:18 337.15576:10 345.66837:11 346.13412:9 353.12589:15 354.17905:13 354.64529:16 354.70288:19 354.76190:2 354.88617:6 355.02356:3 355.05676:14 355.17267:117218 355.75189:13 355.77832:8 355.80893:10 355.91068:7 …	88526	14995	38030	13440	27557	12482	111091	27932	30302	93849	79033	57862	40816	35493	139837	183846	30515	173384	202946	227490	163051	172727	225851	218445	284953	259925	22737	404232	34336	34876	5043570	5685947	8372	3276064	4752979	4996740	4618571
25.261	301.14	2,3,5,7-tetramethoxy-9,10-dihydrophenanthrene	[M+H]+	301.143	C18H20O4	Hydrophenanthrenes	IQOUQPBWTJSPDL-UHFFFAOYSA-N	COC1=CC2=C(C(OC)=C1)C3=CC(OC)=C(OC)C=C3CC2	0.999	1764.32	301.14035:3584 302.14502:400 303.14969:4433	null	4229130	1505330	1785650	2518971	1628153	1202168	1346790	1530439	2113067	1546212	1450915	3371404	5091966	5988340	2411451	2100595	5368262	5158760	2980186	4096957	9826724	9996638	7831240	209994	8420605	7773274	6602098	693739	5596438	7656200	468216	13480	151940	188690	5287	4993	233167
29.387	313.275	2,3-dihydroxypropyl hexadecanoate	[M-H2O+H]+	313.273	C19H38O4	1-monoacylglycerols	QHZLMUACJMDIAE-UHFFFAOYSA-N	CCCCCCCCCCCCCCCC(=O)OCC(O)CO	1.55	11607.5	313.27463:39903 314.27930:4445 315.28396:356	111.11719:21 239.24435:21 257.24484:8 313.06720:6 313.11584:13 313.20239:21 313.27393:5066 313.32605:152 313.73224:10 313.94791:2 314.16675:4 314.27512:140	1181993	1095750	45273	1074530	23956	24629	24273	6896	818531	29828	12527	1125982	966747	927504	32084	41199	881368	751469	11584	14451	1076591	1140078	21735	859171	1067582	36781	9215	10284	12552	25501	1162027	1673268	7726	779028	587195	668568	15437
24.177	381.297	2,3-dihydroxypropyl stearate	[M+Na]+	381.3	C21H42O4	1-monoacylglycerols	VBICKXHEKHSIBG-FQEVSTJZSA-N	O=C(OCC(O)CO)CCCCCCCCCCCCCCCCC	1.7	31184.9	381.29779:35594 382.30246:4118 383.30713:424	340.19293:7 361.19128:14 381.11240:11 381.21198:25 381.25952:1054 381.29645:14581 381.40103:10 381.43851:5 381.52020:8 381.60773:3 381.81894:1 382.07047:6 382.11755:3 382.18457:8 382.20551:19 382.26563:118 382.29810:604 382.36969:4 386.19498:6	60795	4219468	4443622	2819656	3955267	2249230	210851	3369433	4476320	2927000	3962499	4111358	3391795	4847335	4943068	4173397	3645158	26824	46767	6418259	153837	168979	2813579	136638	1522581	1952885	1742621	2765456	1874802	1648896	5990	1289449	789743	12687	8999	447930	178107
4.809	112.04	2,3-Dihydroxypyridine	[M+H]+	112.039	C5H5NO2	Pyridinones	GGOZGYRTNQBSSA-UHFFFAOYSA-N	c1cc(c(nc1)O)O	1	1814.1	112.03925:4376 113.04392:302 114.04859:1513	null	307	1496	1798	2921	2777	894	369	708	932	278	2829	374	1977	2040	616	1800	637	1428	3550	855	530	654	2954	10	558	391	2214	106	1077	1030	524	1653	997	180	216	366	659
5.316	435.173	2,4-dihydroxy-5-methoxy-1'',6'',8''-trimethyldispiro[bis(oxolane)-3,2':5',7''-[3]oxatricyclo[6.3.1.0?,??]dodecane]-2''-one	[M+K]+	435.178	C21H32O7	O-glycosyl compounds	JFEFKYNVTFPFRI-UHFFFAOYSA-N	O=C1OC2CC(C)C3(OC4(CC3)C(O)OC(OC)C4O)C5(C)CCCC1(C)C25	1	1889.9	435.17657:3474 436.18124:563 437.18591:811	null	7871	9385	21616	196657	8213	9472	7543	28881	70034	15241	25050	151090	86474	182796	18177	8995	79761	314936	30319	13872	360012	357016	332498	339244	14569	8850	28263	19665	18945	13428	8849	17212	5180	13552	5406	7556	58106
3.871	409.206	2,4-dihydroxy-6-methyl-3-[(2E,4E)-3-methyl-5-[(1R,2R,6R)-1,2,6-trimethyl-3-oxocyclohexyl]penta-2,4-dienyl]benzaldehyde	[M+ACN+H]+	409.209	C23H30O4	Hydroxybenzaldehydes	AQCKKGIVKOHRLM-HBFAXEOFSA-N	O=CC1=C(O)C(=C(O)C=C1C)CC=C(C=CC2(C)C(C(=O)CCC2C)C)C	0.999	2160.18	409.20657:6829 410.21124:1320 411.21591:706	null	249196	263339	77295	120584	30634	186166	212889	114683	134211	195610	177346	84811	47453	47008	231770	224433	96239	94859	130838	211961	152583	171948	220949	220477	165617	143792	82226	125790	113877	119597	12746	15684	40591	22384	13242	13975	42634
24.685	349.271	2,4-dihydroxyheptadec-16-ynyl acetate	[M+Na]+	349.235	C19H34O4	Long-chain fatty alcohols	JAKAZHIACKJNNB-UHFFFAOYSA-N	O=C(OCC(O)CC(O)CCCCCCCCCCCC#C)C	0.871	1320.27	349.27121:2091 350.27588:407 351.28055:277	112.99487:3 152.94804:10	16607	92553	38116	40468	121629	83903	7423	17401	79793	31955	69112	62600	101864	20484	22703	12637	17024	18663	5446	24018	19497	29936	22546	17214	21732	20488	22163	15686	10899	19190	49114	23522	37157	33891	76693	15654	25790
22.905	313.273	2,4-dihydroxyheptadecyl acetate	[M-H2O+H]+	313.273	C19H38O4	Long-chain fatty alcohols	ZBVKFVTUHVIICH-UHFFFAOYSA-N	CCCCCCCCCCCCCC(O)CC(O)COC(C)=O	1	1933.59	313.27298:3863 314.27765:555 315.28232:72	null	517063	192788	199449	177547	167458	216073	209184	168538	184897	198590	246504	215927	219846	248666	209046	211245	169969	237480	373780	342749	387512	378313	267415	316099	313025	234700	185216	293498	167801	181585	317774	378990	217188	226908	291471	224525	145569
19.561	467.193	2,4-Pentadienoic acid, 5-[(1R,3S,5R,8S)-3-(beta-D-glucopyranosyloxy)-8-hydroxy-1,5-dimethyl-6-oxabicyclo[3.2.1]oct-8-yl]-3-methyl-, (2Z,4E)-	[M+Na]+	467.189	C21H32O10	Abscisic acids and derivatives	UHHVHDDICOEBTQ-QCJIOVKVSA-N	CC(/C=C/[C@]1(O)[C@@]2(C)CO[C@]1(C)C[C@@H](C2)O[C@@H]3O[C@H](CO)[C@@H](O)[C@H](O)[C@H]3O)=C/C(O)=O	1.811	3495.07	467.19345:23709 468.19812:4087 469.20279:495	313.26828:8 449.25232:10 453.49265:11 467.08322:14 467.12830:11 467.19229:5690 467.28702:77 467.35764:19 467.42017:12 467.54190:3 467.58026:4 467.76468:16 467.94061:5 468.19443:387 468.27927:21 468.30066:12 468.97189:5	84638	154797	166815	125417	125337	195034	171105	218814	196395	473568	453931	117116	164746	162188	161723	189059	146737	169270	227950	310412	394005	425402	248357	430962	288243	266479	193772	232355	301999	211624	10690	11117	14338	12267	12420	14483	13458
4.965	313.091	2,5,8-trihydroxy-6-methoxy-2-methyl-3H-benzo[g]chromen-4-one	[M+Na]+	313.069	C15H14O6	Naphthopyranones	FKCYENFBFZUSDP-UHFFFAOYSA-N	COC1=C2C(O)=C3C(=O)CC(C)(O)OC3=CC2=CC(O)=C1	1.57	4022.42	313.09106:14341 314.09573:1107 315.10040:689	121.02724:459 272.00015:8 272.05753:24 272.55115:15 285.09030:8 293.03845:14 295.08456:15 306.84705:12 312.61868:5 312.67300:9 312.69760:4 312.95294:5 313.02972:22 313.09024:1284 313.13974:175 313.17316:292 313.21439:40 313.27081:46 313.68332:23 314.09247:71 314.12009:36 314.13858:32 314.19406:28	19521	23190	7734	12694	7201	24633	19376	6794	7758	22183	26493	10856	5504	5944	24300	28093	8708	13464	22356	27651	27131	24425	24574	24093	22544	21039	21864	20319	22990	24729	415859	340114	5341	229610	254731	428065	375254
5.367	481.212	2,7,7,11,15,17-hexamethyl-18-methylidene-5,13,16-trioxo-6,14-dioxatetracyclo[9.8.0.0?,?.0??,??]nonadec-3-en-10-yl acetate	[M+Na]+	481.22	C26H34O7	Naphthopyrans	JFYYCQXZVIOBKU-UHFFFAOYSA-N	O=C1OC(C)(C)C2CC(OC(=O)C)C3(C)C4C(=O)OC(C(=O)C4(C(=C)CC3C2(C=C1)C)C)C	0.995	1595.51	481.21454:2485 482.21921:688 483.22387:379	null	84400	72345	25241	41845	95061	29783	60800	21672	11174	9652	13944	57838	34531	9951	67069	12200	49418	36154	7895	29563	85948	41285	67150	39209	11701	13945	28826	14512	32379	9700	18490	9387	5109	2265	3739	6390	49667
16.705	289.142	2,8-Dihydroxy-5,5,8-trimethyl-11-oxatetracyclo[7.3.1.0~1,9~.0~3,7~]tridecan-10-one	[M+Na]+	289.141	C15H22O4	Diterpenoids	VXHVLJHZFYIFJE-UHFFFAOYSA-N	CC1(C)CC2C(O)C34COC(=O)C3(C4)C(C)(O)C2C1	1.785	235712	289.14175:1398722 290.14642:208002 291.15109:22677	166.71355:12 167.05479:5 189.05392:14 233.07541:16 249.03183:7 264.25403:5 266.36734:24 271.18027:15 279.50919:10 287.38437:5 287.89224:3 288.28821:13 288.31775:3 288.54813:7 288.63040:74 288.75497:2 288.85547:5 288.96582:11 288.97961:14 289.04172:29 289.14160:736970 289.69376:7 289.72067:19 289.76111:20 289.79205:33 289.83932:22 289.86148:13 289.90344:26 289.95239:9 289.99271:11 290.03381:15 290…	14971	20958	27345	13175	7344	21544	76809	131600	105907	97561	107392	154607	325102	371719	399162	303243	352482	364852	3787364	3951380	4287375	4700645	4529747	4741700	6254717	6275872	6044658	7438281	6384650	6261064	14559888	16311055	14975689	11621627	12868218	13803981	61342941
5.733	265.153	2-[(2-amino-3-methylbutanoyl)amino]-3-phenylpropanoic acid	[M+H]+	265.154	C14H20N2O3	Dipeptides	GJNDXQBALKCYSZ-UHFFFAOYSA-N	CC(C)C(N)C(=O)NC(CC1=CC=CC=C1)C(O)=O	1.111	3507.67	265.15308:6479 266.15774:691 267.16241:2838	103.05178:67 105.06789:12 106.05833:12 107.04811:20 108.03705:5 108.08349:32 109.06390:7 110.97355:15 115.05237:27 117.06841:22 118.06033:6 118.91603:20 120.07887:186 120.97327:19 121.08031:8 123.04046:7 128.04834:3 130.06030:6 131.07233:17 135.04523:6 136.09386:15 137.05354:32 145.07162:30 146.06204:5 147.04320:16 147.08116:9 149.00261:16 155.06474:3 158.99857:11 161.05740:22 163.05049:12 166.08…	282710	311424	475172	153852	251108	286797	661011	298778	292493	299854	679802	110635	374810	348727	651206	362954	372669	151096	314939	275836	82931	88200	241782	102003	296406	205624	265779	234837	337481	282749	53035	70001	61839	12358	35761	84494	27582
23.887	382.3	2-[(2E)-3,7-dimethylocta-2,6-dienyl]-3-methoxy-5-(2-phenylethyl)phenol	[M+NH4]+	382.274	C25H32O2	Stilbenes	ZDSBUUDXDQSCSK-DEDYPNTBSA-N	OC=1C=C(C=C(OC)C1CC=C(C)CCC=C(C)C)CCC=2C=CC=CC2	0.875	3205.88	382.29987:2466 383.30453:331 384.30920:69	null	52929	418837	706775	369737	408150	311589	24107	456349	432910	271814	385468	418302	341577	465910	480740	551698	356774	28227	36514	374288	28005	27375	299838	7171	154377	187430	169210	280923	183821	166303	3248	115610	69113	2758	3268	42839	25481
22.606	275.2	2-[(2R,4aR,8R,8aR)-8-Hydroxy-4a,8-dimethyldecahydro-2-naphthalenyl]acrylic acid	[M+H-H2O]+	275.162	C15H24O3	Eudesmane, isoeudesmane or cycloeudesmane sesquiterpenoids	FXKCXGBBUBCRPU-QHSBEEBCSA-N	C[C@@]1(O)CCC[C@]2(C)CC[C@H](C[C@@H]12)C(=C)C(O)=O	1.629	3315.87	275.20001:9547 276.20468:1228 277.20935:2699	121.06175:14 135.08226:16 169.09280:5 193.96953:7 211.15170:6 219.16962:24 254.09126:7 257.18939:12 275.03546:4 275.07877:5 275.10181:7 275.15619:30 275.19965:1675 275.26337:9 275.47693:2 276.11292:4 276.20056:110	33735	17313	19905	14386	16023	17110	15443	14820	15988	15961	18026	16853	14580	12277	13189	21187	11058	11832	16443	18704	17246	20185	20162	13249	14442	15517	14830	18249	16265	17447	196086	362839	180128	210136	270678	244994	165546
17.407	289.141	2-[(3S,3aR,5R,7aS)-3a-Acetyl-3-hydroxy-7a-methyloctahydro-1H-inden-5-yl]acrylic acid	[M+Na]+	289.141	C15H22O4	Cyclic alcohols and derivatives	QHMVDJGMBDTIEY-DHMWGJHJSA-N	CC(=O)[C@]12C[C@@H](CC[C@@]1(C)CC[C@@H]2O)C(=C)C(O)=O	1	1663.78	289.14087:5330 290.14554:650 291.15020:331	null	17783	5890	5022	6252	4680	5424	12452	17893	14049	9882	10535	33953	47831	53441	30362	27336	46403	65438	350143	374900	652879	760941	532490	818759	1001356	605096	651046	715921	728637	689021	1981524	1583000	1920611	2125666	2803720	1469326	7127176
8.38	423.125	2-[[(2R,3S)-2-(3,4-dihydroxyphenyl)-3,5-dihydroxy-3,4-dihydro-2H-chromen-7-yl]oxy]oxane-3,4,5-triol	[M+H]+	423.126	C20H22O10	Flavonoid-7-O-glycosides	UQKKDJWFQBNZBJ-PTVYBAHFSA-N	OC1=CC=C(C=C1O)C2OC3=CC(OC4OCC(O)C(O)C4O)=CC(O)=C3CC2O	1	1530.22	423.12497:3351 424.12964:446 425.13430:256	null	17368	18005	25592	8420	6243	20031	21930	9493	23756	8861	28067	22927	21811	12148	15746	24436	6858	23865	7718	3747	43641	9110	21308	9057	8521	6803	6659	26767	12283	28954	209507	305492	205153	188174	253699	167824	148330
3.358	470.14	2-[[4-(2,4-dihydroxy-3,5,6-trimethylbenzoyl)oxy-2-hydroxy-6-methylbenzoyl]amino]-3-hydroxybutanoic acid	[M+Na]+	470.14	C22H25NO9	Depsides and depsidones	NJVQCZVYEIAGLE-UHFFFAOYSA-N	O=C(O)C(N=C(O)C1=C(O)C=C(OC(=O)C=2C(O)=C(C(O)=C(C2C)C)C)C=C1C)C(O)C	1	1033.17	470.14005:1863 471.14471:402 472.14938:158	null	64845	68217	50776	93926	58746	68181	63009	74347	66476	70879	47794	64013	85623	52609	62707	83979	74058	59043	71828	78181	80993	88641	76885	85110	63655	54157	53150	51455	68619	62048	713	1380	1927	1017	1048	1678	2812
25.031	727.459	2-[[5-[[2,12-dihydroxy-4,4,10,13,14-pentamethyl-17-(1,5,6-trihydroxy-6-methylheptan-2-yl)-2,3,5,6,7,11,12,15,16,17-decahydro-1H-cyclopenta[a]phenanthren-3-yl]oxy]-3-hydroxy-3-methyl-5-oxopentanoyl]amino]acetic acid	[M+NH4]+	727.474	C38H63NO11	Triterpenoids	IOMBMOCSWVAYQU-UHFFFAOYSA-N	O=C(O)CN=C(O)CC(O)(C)CC(=O)OC1C(O)CC2(C3=C(CCC2C1(C)C)C4(C)CCC(C(CO)CCC(O)C(O)(C)C)C4(C)C(O)C3)C	0.981	1352.6	727.45959:2977 728.46426:725 729.46893:191	null	1560	1616	6306	760	1133	3436	5052	4407	1958	5624	2169	3408	7262	2656	1996	2287	4141	796	6794	7026	1519	2602	5167	5719	1475	1747	4610	7184	5252	4798	49263	58175	36764	506	1832	38480	87008
12.249	575.21	2-[[7-hydroxy-1-(4-hydroxy-3,5-dimethoxyphenyl)-3-(hydroxymethyl)-6,8-dimethoxy-1,2,3,4-tetrahydronaphthalen-2-yl]methoxy]oxane-3,4,5-triol	[M+Na]+	575.207	C27H36O12	Lignan glycosides	GWDZRGQRNHELQM-UHFFFAOYSA-N	OC1=C(OC)C=C(C=C1OC)C2C3=C(OC)C(O)=C(OC)C=C3CC(CO)C2COC4OCC(O)C(O)C4O	1.742	19373	575.20959:77397 576.21426:13062 577.21893:1837	201.05168:67 202.05617:14 323.14005:8 364.10803:45 555.10352:3 575.09479:33 575.11664:18 575.20905:37319 575.53381:9 575.59222:4 575.65894:17 575.70905:6 575.74658:6 575.77673:8 575.81757:12 575.87958:28 575.95526:3 576.02625:6 576.08582:9 576.21167:1774 576.32263:11 576.38525:12 576.49384:5 576.55231:4 576.62744:1	6460	1634	1635	1696	4191	6386	17265	17921	13642	18213	5617	17072	24909	22590	31175	22664	19661	29780	27209	18518	25842	24311	26593	18750	28491	25664	25823	24268	21920	27355	1581786	1733385	1105507	1437657	1217210	972354	1059671
3.225	332.18	2-[2-[(2-acetamido-4-methylpentanoyl)amino]propanoylamino]-3-hydroxypropanoic acid	[M+H]+	332.181	C14H25N3O6	Oligopeptides	OSDHWYZIXWDLGD-UHFFFAOYSA-N	CC(C)CC(NC(C)=O)C(=O)NC(C)C(=O)NC(CO)C(O)=O	1	1331.9	332.18039:1269 333.18506:684 334.18972:325	null	173828	206772	156148	36311	199159	155816	141589	221184	237671	171943	167664	33342	246063	146440	188726	196999	177060	49746	309329	276808	47935	45216	193542	219499	316825	141979	123797	141507	187104	186917	40468	25264	67143	6492	12803	43298	83174
30.625	628.194	2-[3,4-bis[[(2S,3R,4S,5S,6R)-3,4,5-trihydroxy-6-(hydroxymethyl)oxan-2-yl]oxy]phenyl]-5,7-dihydroxychromen-4-one	[M+NH4]+	628.187	C27H30O16	Flavonoid O-glycosides	XKAYFELZCPZDEK-IPOZFMEPSA-N	OC[C@H]1O[C@@H](OC2=C(O[C@@H]3O[C@H](CO)[C@@H](O)[C@H](O)[C@H]3O)C=C(C=C2)C4=CC(=O)C5=C(O)C=C(O)C=C5O4)[C@H](O)[C@@H](O)[C@@H]1O	0.977	5074.62	628.19275:9012 629.19742:3649 630.20208:2203	116.00626:16 118.99244:12 133.01221:32 147.06480:347 148.06648:42 149.04819:218 150.04109:12 165.08290:10 190.99191:28 192.13818:4 207.03223:857 207.11488:6 208.03072:62 209.01154:8 219.17474:5 221.08910:43 223.06409:600 224.06546:52 225.04358:20 248.97766:12 248.99950:17 250.96214:25 265.02106:63 265.05267:6 266.99890:1870 267.04413:2 267.99323:242 268.23346:11 268.98526:25 281.05124:1192 282.04…	1	847	593	212	806	1391	368696	646	1163	472	2133	59	2048	1125	919	1360	1496	184	360435	3456	270	182	1643	1	130	886	674	1909	2711	1009	400676	718	437	1	1	276	490
15.052	421.218	2-[5-[2-[2-[5-(2-oxopropyl)oxolan-2-yl]propanoyloxy]butyl]oxolan-2-yl]propanoic acid	[M+Na]+	421.219	C21H34O7	Dicarboxylic acids and derivatives	XFNIQDLOQLIJTQ-UHFFFAOYSA-N	CCC(CC1CCC(O1)C(C)C(O)=O)OC(=O)C(C)C2CCC(CC(C)=O)O2	1.537	2764.18	421.21848:5680 422.22314:824 423.22781:923	181.13298:2 209.15326:8 380.03586:31 380.12216:11 381.03943:17 401.16840:3 420.73087:6 421.10910:8 421.14099:8 421.21848:2477 421.26328:37 421.33038:36 421.62317:4 421.81604:3 422.12396:8 422.22076:160	2738	4695	3794	29963	9701	3609	2292	4703	4360	3381	10490	2939	2693	11829	7426	5023	17717	11558	4399	10695	20122	20140	4868	15244	4346	12776	24103	16505	7515	8858	239000	347892	259847	238096	193302	230452	62965
7.139	355.173	20-deoxyingenol	[M+Na]+	355.18	C20H28O4	Tigliane and ingenane diterpenoids	FOSYZKSOJUQLTD-UCQQOVIHSA-N	O=C1C2C=C(C)C(O)C3(O)C(O)C(=CC13C(C)CC4C2C4(C)C)C	1.849	10531.5	355.17169:15908 356.17636:1554 357.18103:506	141.01991:1 163.04193:7 197.08205:13 201.03241:23 235.09431:12 258.56842:13 263.05676:11 264.57538:13 334.05383:9 337.09503:8 338.08588:9 345.68527:8 346.66565:27 354.63376:17 354.68536:25 354.88000:17 355.01105:5 355.07007:25 355.17142:6653 355.26120:24 355.33841:3 355.37067:7 355.45688:8 355.48312:34 355.57358:6 355.62085:11 355.65308:44 356.12088:35 356.17575:309 356.21866:49 356.24551:33	88526	14995	25682	24325	12227	12482	111091	77536	47693	101613	79033	30422	124697	100945	139837	183846	118749	25900	202946	227490	29871	29191	226695	218475	284953	259925	311883	404232	389722	229018	5043570	5685947	5184736	6439	4752979	4996740	28255
18.921	445.231	21-hydroxy-10-methoxy-1,4,14,19,19-pentamethyl-2,7,18-trioxapentacyclo[11.9.0.0?,??.0?,?.0??,??]docosa-3(11),4,9-triene-8,17-dione	[M+H]+	445.222	C25H32O7	Xanthenes	GBKCPBPYMRGRKL-UHFFFAOYSA-N	O=C1OCC2=C1C(OC)=C3C(OC4(C)CC(O)C5C(OC(=O)CCC5(C)C4C3)(C)C)=C2C	0.985	1391.16	445.23077:2418 446.23544:454 447.24011:956	null	10530	5038	4621	14404	4353	5595	6213	3887	5247	9282	10767	14744	5301	5292	6942	4252	5217	5504	5386	11927	8417	9020	6154	7076	4946	9278	4995	7557	7286	8233	73313	76984	83217	52511	73685	79574	198593
30.835	501.387	25-Acetoxy-20(S),24(R)-epoxy-3-oxodammarane	[M+H]+	501.394	C32H52O4	Triterpene saponins	QOIXKXFGILIXHU-PATLJMMGSA-N	CC1(C)C(=O)CC[C@]2(C)[C@H]3CC[C@@H]4[C@@H]([C@@]5(C)O[C@H](CC5)C(C)(OC(=O)C)C)CC[C@@]4(C)[C@]3(C)CCC12	0.996	1509.56	501.38959:1530 502.39426:465 503.39892:342	null	105333	268365	114238	251151	142001	193491	53244	65826	17180	5518	5865	83647	68241	76686	4635	7608	20291	15277	6247	4407	25020	10447	10219	11503	11890	3106	11104	3561	9139	8039	16719	7117	11834	15237	17210	3494	5084
25.042	683.434	27-Deoxyactein	[M+Na]+	683.37	C37H56O10	Cycloartanols and derivatives	GCMGJWLOGKSUGX-RBKCHLQLSA-N	O=C(OC1CC23CC43CCC(OC5OCC(O)C(O)C5O)C(C)(C)C4CCC2C6(C)CC7OC8(OCC9(OC89)C)CC(C)C7C16C)C	1.632	1660.64	683.43182:5054 684.43649:1148 685.44116:425	517.46930:9 683.43091:770 683.61279:2 683.64868:10 684.20392:5 684.44086:80	1495	7715	3395	1677	3133	3355	3612	2305	1354	4908	4137	3516	8709	9498	5472	5877	8553	1682	8228	3741	5171	1056	5917	1465	1916	12320	7597	12818	9608	7862	48012	91720	56649	8823	2659	56155	182386
3.672	247.104	2-acetamido-3-(1H-indol-3-yl)propanoic acid	[M+H]+	247.107	C13H14N2O3	N-acyl-alpha amino acids	DZTHIGRZJZPRDV-UHFFFAOYSA-N	CC(=O)NC(CC1=CNC2=C1C=CC=C2)C(O)=O	0.999	1630.87	247.10492:1571 248.10959:648 249.11425:1494	null	309782	150039	112347	400000	175217	40361	22642	151949	221744	23741	19039	223612	334962	190247	58030	48586	222712	380010	48164	82225	238493	253336	247026	271991	69253	39340	219078	71494	300257	278179	15058	20368	37937	49266	22480	20216	46621
30.571	413.266	2-acetoxy-4-pentadecylbenzoic acid	[M+Na]+	413.266	C24H38O4	Acylsalicylic acids	FMPIFABORGZGFA-UHFFFAOYSA-N	OC(C1=CC=C(CCCCCCCCCCCCCCC)C=C1OC(C)=O)=O	1.611	1627.77	413.26666:2998 414.27133:428 415.27600:166	109.06267:6 133.07585:16 171.00729:10 189.02074:26 258.16574:2 301.14139:93 302.15292:4 372.16833:19 413.26663:211 413.33102:66	7120	7157	6957	9189	11351	8685	7289	6994	5278	21925	5374	6171	5593	9627	9721	7799	9396	5703	4586	21448	9442	9071	26078	8197	22984	45546	6750	42089	8461	17718	11372	23145	3376	7669	3887	22823	31872
18.528	413.287	2-acetoxy-6-pentadecylbenzoic acid	[M+Na]+	413.266	C24H38O4	Acylsalicylic acids	ZKWZWUUWZMUNAN-UHFFFAOYSA-N	CC(OC1=CC=CC(CCCCCCCCCCCCCCC)=C1C(O)=O)=O	1.743	6060.07	413.28708:17327 414.29175:2055 415.29641:223	175.53560:2 223.53918:3 261.14554:5 319.19516:9 371.91846:11 372.60410:2 391.11145:2 393.59796:8 394.67068:22 412.67059:17 412.70944:9 412.78366:33 413.18658:41 413.28625:4862 413.37753:8 413.62509:12 413.68521:6 413.84442:3 414.18414:17 414.23367:13 414.28751:269	21378	21930	22895	24623	21598	27145	10759	18906	17974	5127	10245	20065	21100	20177	20569	21040	19220	19138	24109	14678	23872	23211	29678	22069	19370	5307	17684	11152	21583	16546	12371	4255	15011	12218	6705	3423	33133
4.14	667.231	2-Acetylacteoside	[M+H]+	667.22	C31H38O16	Coumaric acids and derivatives	ALERZNQPBWWLMW-YVMONPNESA-N	O=C(OC1C(OC(OCCC2=CC=C(O)C(O)=C2)C(OC(=O)C)C1OC3OC(C)C(O)C(O)C3O)CO)C=CC4=CC=C(O)C(O)=C4	1.292	1184.44	667.23199:4188 668.23666:782 669.24133:182	205.09283:110 206.09886:16 365.10172:11 587.21472:2 666.36060:5 666.83667:3 667.13995:17 667.23126:159 667.29871:29 667.62921:6 668.11420:11 668.25659:18 668.31958:3	3365	4672	10179	12271	2333	8589	14397	5022	4757	14949	10752	2759	1699	13046	18533	4305	3704	16934	16214	15307	5499	12689	6998	21674	11763	12499	3490	8144	9262	4344	77321	63119	4122	53938	42337	76588	85995
17.407	236.134	2-amino-9-methanesulfinylnonanoic acid	[M+H]+	236.131	C10H21NO3S	Alpha amino acids	PUZLVBQOZIVDKI-UHFFFAOYSA-N	O=C(O)C(N)CCCCCCCS(=O)C	0.998	1351.24	236.13423:1991 237.13890:361 238.14357:1197	null	11366	3663	3389	11123	14579	3499	3082	2727	3246	3701	3595	3744	3451	4908	2920	4479	5241	3062	12457	6860	6153	8124	8501	4453	16086	2666	10035	7715	14818	3946	3071	2510	2993	2927	7875	2710	6700
4.249	136.075	2-Aminoacetophenone	[M+Na]+	136.075	C8H9NO	Alkyl-phenylketones	HEQOJEGTZCTHCF-UHFFFAOYSA-N	O=C(C=1C=CC=CC1)CN	1	1606.37	136.07529:2011 137.07995:291 138.08462:439	null	3791	4971	4605	1909	2741	2645	4027	3563	3830	1729	2354	984	3193	1806	3873	3211	1452	3940	109	255	3211	4082	190	1896	6128	282	3719	1281	929	2077	1122	2620	8543	23657	25757	1030	14326
21.889	125.986	2-Aminoethylphosphonate	[M+H]+	126	C2H8NO3P	Organic phosphonic acids	QQVDJLLNRSOCEL-UHFFFAOYSA-N	NCCP(O)(O)=O	0.963	1898.58	125.98625:2451 126.99092:1013 127.99559:228	null	1	8	24	307	1	21	1	139	1	1	1	1	6	6	1	1	1	1	103	242	28	299	21	145	1	1	7	57	1	146	6	687	76	206	86	34	21
4.525	385.143	2-benzyl-9-(3,6-dioxocyclohexa-1,4-dien-1-yl)-2,3,7,8-tetrahydro-1H-pyrido[1,2-a]pyrazine-1,4(6H)-dione	[M+Na]+	385.12	C21H18N2O4	Alpha amino acids and derivatives	FHHRXCGEIWKTJD-UHFFFAOYSA-N	O=C1C=CC(=O)C(=C1)C2=C3C(=O)N(CC=4C=CC=CC4)CC(=O)N3CCC2	0.968	2470.41	385.14331:12777 386.14798:1725 387.15265:493	100.02740:5 102.09046:21 103.03806:15 104.99986:13 106.04679:19 108.06210:12 108.14900:2 110.07095:29 112.02098:33 112.07628:22 113.02096:18 115.05397:22 115.08636:20 116.05891:16 118.04182:9 119.03867:12 120.05711:14 121.00801:15 121.07386:6 122.07315:21 123.05222:3 126.13499:10 130.04024:29 131.04959:50 132.01111:69 132.06697:32 133.02809:4 133.06427:33 134.02087:24 135.04567:21 135.07805:8 136…	4806794	5377955	4524371	3946912	3331041	114637	3215723	4471997	3610054	114799	26629	2572172	4695197	3677129	3629304	141209	4037967	3011060	490027	153596	4099956	4186463	2011989	4794739	6143846	512245	5185372	472564	5581035	5146302	23454	13592	17457	5144	4980	25534	18876
13.366	425.179	2-Cyclohexen-1-one	[M+Na]+	425.178	C19H30O9	Fatty acyl glycosides of mono- and disaccharides	DXIYOCNHJLPWQM-JXPYDTCBSA-N	CC(O[C@@H]1O[C@H](CO)[C@@H](O)[C@H](O)[C@H]1O)\C=C\C2(O)\C(=C/C(=O)CC2(C)CO)C	1.856	90454.8	425.17859:707302 426.18326:131838 427.18792:13935	155.34036:15 201.03259:10 213.04338:11 231.50119:3 243.04301:95 245.06270:84 271.04120:5 287.03601:1181 288.04160:10 289.05151:551 290.06607:10 339.18073:2 365.32239:4 381.18228:65 384.02991:8 405.92334:13 423.18134:3 424.21973:4 424.54218:6 424.73560:5 424.75720:4 424.90060:15 424.98734:21 425.05139:50 425.07513:70 425.17834:370176 425.82959:17 425.85641:17 425.89783:30 425.95041:13 425.99115:29…	5504	6022	2462	8934	2461	2779	42242	51549	62380	54919	82387	40615	133374	171480	197884	129912	134699	141963	101327	85732	104373	119808	97602	110632	142545	126047	198053	180616	108963	193779	18137943	18434215	15815221	16373039	10447114	11011720	6090389
11.397	527.244	2-Cyclohexen-1-one, 3,5,5-trimethyl-4-[3-[(6-O-beta-D-xylopyranosyl-beta-D-glucopyranosyl)oxy]butyl]-	[M+Na]+	527.246	C24H40O11	Fatty acyl glycosides of mono- and disaccharides	LYJZPTUVRHPVNB-WRZQMYAXSA-N	CC(CCC1\C(=C/C(=O)CC1(C)C)C)O[C@@H]2O[C@H](CO[C@@H]3OC[C@@H](O)[C@H](O)[C@H]3O)[C@@H](O)[C@H](O)[C@H]2O	1.678	1936.39	527.24445:7761 528.24911:1137 529.25378:238	483.24896:12 506.09943:15 519.15808:10 527.09283:9 527.14764:82 527.24530:1445 527.31262:86 527.39349:17 527.64264:15 527.72900:17 528.11353:18 528.16034:16 528.19257:18 528.24774:175 528.31250:29 528.39642:5 528.82428:2	6386	9898	8488	9332	10506	3250	9126	5212	9793	8693	10151	10316	14321	10823	4637	12718	8424	11222	9161	10988	13300	9848	11465	10353	23537	18271	12859	10194	10911	11694	267207	320021	204657	176337	175071	167913	209115
21.667	395.24	2-Cyclohexen-1-one, 3-[3-(beta-D-glucopyranosyloxy)butyl]-2,4,4-trimethyl-	[M+Na]+	395.204	C19H32O7	Fatty acyl glycosides of mono- and disaccharides	MRTYYJWDYPABSE-CAOIYLRSSA-N	CC(CCC/1=C(C)/C(=O)CCC1(C)C)O[C@@H]2O[C@H](CO)[C@@H](O)[C@H](O)[C@H]2O	1.789	4137.55	395.21573:7301 396.22040:874 397.22506:411	374.70340:21 395.05069:6 395.16132:22 395.19412:18 395.23975:3698 395.29962:39 395.33661:10 395.36185:12 395.41028:6 396.19119:10 396.24069:181	298578	245663	312004	242177	216037	283559	270924	281707	245250	347197	326004	353653	137861	133958	154081	155202	124490	181945	140960	165654	175775	169485	167413	160618	136123	158019	110913	161517	131081	107891	77442	96203	70370	65109	96451	76919	507327
26.427	306.277	2-decyl-3-hydroxypentanedioic acid	[M+Na]+	306.227	C15H28O5	Long-chain fatty acids	KOLGVIJQEZBWIQ-UHFFFAOYSA-N	O=C(O)CC(O)C(C(=O)O)CCCCCCCCCC	0.778	1676.97	306.27655:2633 307.28122:377 308.28589:107	265.04187:7 288.19943:14 306.27591:750 307.17374:2 307.20419:16 307.27692:31	8731	45895	62171	5964	135877	84673	27042	35408	102932	106081	94395	11857	76921	46768	138356	42478	115538	27533	10109	28234	47656	24520	236093	11158	17209	55269	123309	285436	123383	197297	19237	98944	152985	18229	29159	99546	99567
20.855	268.262	2'-Deoxyguanosine monohydrate	[M+H]+	268.29	C10H13N5O4	Purine 2'-deoxyribonucleosides	YKBGVTZYEHREMT-KVQBGUIXSA-N	C1C(C(OC1N2C=NC3=C2NC(=NC3=O)N)CO)O	0.869	1309.65	268.26349:2587 269.26816:459 270.27282:82	null	7813	9554	4834	7260	8364	11386	8938	7038	6988	9725	7970	4368	8089	7121	7481	9205	9378	6739	5852	15267	10495	13586	16458	8781	10466	11975	10726	11853	16206	9982	33042	36137	37932	18900	32178	30433	112512
4.392	292.174	2-Furanacetic acid, tetrahydro-alpha-methyl-5-(2-oxopropyl)-, 2,3-dihydroxypropyl ester	[M+NH4]+	292.175	C13H22O6	1-monoacylglycerols	MPUKHERSKPLKHP-UHFFFAOYSA-N	CC(C1CCC(CC(C)=O)O1)C(=O)OCC(O)CO	1	1800.95	292.17365:4420 293.17831:480 294.18298:764	null	67945	75041	61116	98003	43904	105763	52929	72573	105938	61496	36021	77201	147496	95401	58539	57117	104050	83750	68109	98926	129382	133012	83145	81483	83031	63135	53304	54882	56131	48055	187739	108372	136774	68734	64547	56894	98984
7.937	379.098	2-Glucosyloxy-4-methoxycinnamic acid	[M+Na]+	379.1	C16H20O9	Phenolic glycosides	FQWZGEBZILOCET-BJGSYIFTSA-N	O=C(O)C=CC1=CC=C(OC)C=C1OC2OC(CO)C(O)C(O)C2O	1.676	2703.6	379.09842:6884 380.10309:629 381.10775:333	169.03868:18 378.67178:13 379.02411:38 379.04715:32 379.10089:394 379.16605:43 379.20090:15 380.08160:6 380.12344:25 380.20886:26	28473	9887	15814	8770	6868	11610	7220	5006	12157	19795	13554	9591	9797	7984	9583	18798	18290	15782	11818	11088	13011	15250	7942	13959	31498	13109	12505	41472	17609	12081	271814	394826	255860	291322	369410	220737	140547
3.918	326.17	2-Heptenamide, 7-(1,3-benzodioxol-5-yl)-N-(2-methylpropyl)-, (2E)-	[M+H-H2O]+	326.173	C18H25NO3	Benzodioxoles	PWLZXPUSJOUTMB-SOFGYWHQSA-N	CC(C)CNC(=O)\C=C\CCCCC1=CC=C2OCOC2=C1	0.998	1936.78	326.16986:1333 327.17453:431 328.17920:835	null	154265	85812	58184	321108	63911	73400	48627	72135	250740	87628	41777	106723	288259	194761	49981	95780	261094	100937	135214	95370	135804	143771	142330	148344	82153	67840	70795	60799	91846	81824	30474	29273	33307	26627	22148	12358	60973
6.564	380.181	2H-Pyrazino[1',2':1,5]pyrrolo[2,3-b]indole-1,4(3H,5aH)-dione, 6-acetyl-6,10b,11,11a-tetrahydro-10b-hydroxy-3-(2-methylpropyl)-	[M+Na]+	380.158	C19H23N3O4	Pyrroloindoles	IQSAULADRNRYOT-UHFFFAOYSA-N	CC(C)CC1NC(=O)C2CC3(O)C(N2C1=O)N(C(C)=O)C4=CC=CC=C34	1.609	4932.5	380.18103:25356 381.18570:2946 382.19037:716	127.08574:25 142.08330:27 166.08467:74 169.09662:10 187.10715:135 215.10130:875 216.10513:62 290.00427:12 356.64438:12 360.51746:5 362.17065:46 363.30984:4 371.63828:13 372.14783:30 379.58102:9 379.64270:9 379.68759:24 379.71469:18 379.73807:10 380.11368:44 380.18060:3045 380.30463:13 380.33154:6 380.36584:3 380.41864:6 380.47421:3 380.56921:4 380.59769:23 380.64127:16 380.70746:27 381.07599:24 3…	351129	361787	452155	7412	484379	311694	455203	512181	383538	406463	414771	21749	601379	421026	577111	596329	578104	36759	550418	550252	7707	9855	11025	18694	425574	420317	290280	495546	348720	202851	17170	14608	9865	4379	4478	3913	45852
4.807	569.292	2H-Pyrido[1,2-a][1,4,7,10]tetraazacyclododecine-1,4,7,10(3H,12H)-tetrone, 3-(7,8-dihydroxy-6-oxooctyl)octahydro-9-(1-methylpropyl)-6-(phenylmethyl)-	[M-H2O+H]+	569.333	C31H46N4O7	Cyclic peptides	YSNRSVKJRYQIIA-UHFFFAOYSA-N	CCC(C)C1NC(=O)C(CC2=CC=CC=C2)NC(=O)C(CCCCCC(=O)C(O)CO)NC(=O)C3CCCCN3C1=O	0.924	6350.83	569.29169:15015 570.29635:2003 571.30102:390	108.05171:2 120.08414:11 159.10880:17 217.11639:2 245.18631:15 297.17874:11 323.19522:85 323.99167:2 324.20459:17 353.20050:33 371.22754:9 389.23447:4 423.70581:5 435.25000:17 517.20685:10 532.24988:20 533.27094:59 534.28125:8 551.27728:80 560.77295:18 568.76862:260 568.88263:10 568.94904:18 569.10669:6 569.19800:24 569.28973:3764 569.37549:57 569.47961:3 569.59637:5 569.69604:17 569.77002:132 56…	13608	4425	22549	28657	20218	25588	12122	27445	26722	13737	15674	13437	14617	14781	25369	8327	14649	17292	4652	5481	22939	7181	24034	37244	13822	4783	12593	5753	23378	13274	7943	10001	1996	1413	1490	6970	11517
4.809	185.129	2-hydroxy-1-isopentyl-4-methyl-1H-imidazol-5(4H)-one	[M+H]+	185.13	C9H16N2O2	Hydantoins	CEHHIMFMAIPKGU-UHFFFAOYSA-N	O=C1N(C(O)=NC1C)CCC(C)C	1	1293.57	185.12865:2287 186.13331:219 187.13798:639	null	7113	8786	6323	8472	7639	7645	4728	6510	7939	4664	4169	6339	9748	8268	4806	6603	5615	11649	8492	5896	11566	12596	9254	8659	9766	6071	7504	3833	8487	7148	580	748	395	535	428	570	1583
5.647	515.318	2-hydroxy-3-{[3,4,5-trihydroxy-6-(hydroxymethyl)oxan-2-yl]oxy}propyl (9Z,12Z,15Z)-octadeca-9,12,15-trienoate	[M+H]+	515.32	C27H46O9	Glycosylmonoacylglycerols	HUSISCNTLUEZCN-PDBXOOCHSA-N	O=C(OCC(O)COC1OC(CO)C(O)C(O)C1O)CCCCCCCC=CCC=CCC=CCC	1.359	1986.83	515.31805:8339 516.32272:1601 517.32739:26978	148.06200:12 153.15877:2 188.67180:2 205.60516:1 263.14087:2 266.84399:2 285.14835:8 300.62451:1 314.32889:2 338.73755:2 340.71863:1 399.91687:2 403.13248:13 407.18735:13 419.15567:18 435.14059:3 441.71796:16 456.18616:11 474.95514:11 475.10663:6 497.12305:9 497.21613:2 505.78455:17 509.57318:21 510.42706:4 514.70471:25 514.72968:18 514.78906:88 514.86145:24 515.01013:19 515.08087:19 515.16803:42…	13434	6545	14264	3174	15980	2634	11300	4702	9466	7246	7922	5619	6808	15554	18395	6709	13003	15114	10770	2615	5150	2092	10785	15875	4008	3047	8064	15649	3894	4021	2136	2519	1870	318	2194	1917	2420
2.218	281.142	2-hydroxy-4-(hydroxymethyl)-6-(1-hydroxy-3-methylbut-2-enyl)-3-[(E)-prop-1-enyl]-7-oxabicyclo[4.1.0]hept-3-en-5-one	[M+H]+	281.138	C15H20O5	Cyclohexenones	FSYVGCMCWALMCX-SNAWJCMRSA-N	O=C1C(=C(C=CC)C(O)C2OC12C(O)C=C(C)C)CO	0.998	1566.6	281.14133:1816 282.14599:3657 283.15066:857	null	222802	354090	221712	78016	203963	43825	198209	269998	60572	197360	89766	65874	86514	58369	339032	265232	55078	57094	39631	285669	59412	65499	53385	57153	289704	36524	206890	30020	268966	279921	16066	14214	62941	16422	14067	10659	141209
3.687	146.06	2-Hydroxyquinoline	[M+H]+	146.06	C9H7NO	Hydroquinolones	LISFMEBWQUVKPJ-UHFFFAOYSA-N	OC1=NC2=CC=CC=C2C=C1	1.843	3676.6	146.05994:10407 147.06460:727 148.06927:246	101.93983:6 105.03521:30 117.05344:24 118.06462:86 125.54150:6 126.03693:13 128.05623:6 128.95107:90 146.05969:2727 146.08881:74 146.12027:9 147.00514:5 147.04399:36 147.06076:62 147.09360:6 147.11484:19	5928	13294	4481	13418	12148	3236	4724	11974	9924	11804	4012	10751	4967	12143	11771	9953	12600	14383	14678	15750	15642	18536	18159	19102	11043	10874	11487	10874	5433	12634	180	357	1238	308	640	503	2568
27.766	363.286	2-methoxy-4-pentadecylbenzoic acid	[M+H]+	363.289	C23H38O3	O-methoxybenzoic acids and derivatives	HDGBHYXZLPCUJI-UHFFFAOYSA-N	OC(C1=CC=C(CCCCCCCCCCCCCCC)C=C1OC)=O	1.532	1545.78	363.28625:2921 364.29092:455 365.29559:311	226.95171:11 362.92770:12 363.16019:14 363.21225:7 363.28671:1246 364.23386:6 364.28735:95 364.32184:13	42301	168034	72908	174980	180683	132029	23533	49301	55539	65358	55807	117796	85175	9944	7786	43440	12169	7026	12833	228849	10191	11476	11083	12929	10062	286473	10473	318894	9417	10012	13799	56533	6088	7206	8564	37381	10567598
2.288	311.073	2-methyl-3-[(2S,3R,4S,5S,6R)-3,4,5-trihydroxy-6-(hydroxymethyl)oxan-2-yl]oxypyran-4-one	[M+Na]+	311.074	C12H16O8	O-glycosyl compounds	YGSIRXHFAUFUEJ-GPTQDWHKSA-N	O=C1C=COC(=C1OC2OC(CO)C(O)C(O)C2O)C	1	2168.28	311.07373:8177 312.07840:765 313.08307:133	null	7822	9321	6708	4937	7105	55366	13201	13561	5935	28918	19885	8403	11378	6517	7158	6539	9405	6095	72695	44400	11347	10923	18434	10975	17907	7114	13835	36387	10945	12872	13821	6682	82593	73756	20706	4637	86272
5.137	403.156	2-Methyl-3-buten-2-yl 6-O-[(2R,3R,4R)-3,4-dihydroxy-4-(hydroxymethyl)tetrahydro-2-furanyl]-beta-D-glucopyranoside	[M+Na]+	403.157	C16H28O10	O-glycosyl compounds	BUKBJIBZOCTYLQ-UQTFRHSQSA-N	CC(C)(O[C@@H]1O[C@H](CO[C@@H]2OC[C@](O)(CO)[C@H]2O)[C@@H](O)[C@H](O)[C@H]1O)C=C	1	1262.73	403.15579:3669 404.16046:624 405.16513:163	null	47119	47189	19030	41095	37263	17270	44548	48434	44054	53731	15584	15370	50162	17883	43546	51873	46256	207962	49182	54356	238901	276652	523816	390589	56653	46014	45102	43382	55180	45867	63691	74697	123964	10471	11682	90049	20062
4.249	297.173	2-Naphthaleneacetic acid, 1,2,3,4,4a,5,8,8a-octahydro-1,8-dihydroxy-alpha,4a,8-trimethyl-5-oxo-, methyl ester	[M+H]+	297.17	C16H24O5	Sesquiterpenoids	QTWFZVHPPOTAGN-UHFFFAOYSA-N	COC(=O)C(C)C1CCC2(C)C(C1O)C(C)(O)\C=C/C2=O	0.998	1060.64	297.17331:2975 298.17798:544 299.18264:421	null	172731	168332	103969	122449	131957	172738	106605	174114	230684	97007	97277	146605	141124	119569	134849	249954	249680	72148	196504	189726	191780	107038	188840	117262	106978	140055	63154	82948	87312	135803	6453	7345	6651	9166	21320	9143	32011
19.164	275.163	2-Naphthaleneacetic acid, decahydro-8-hydroxy-4a,8-dimethyl-alpha-methylene-	[M+Na]+	275.162	C15H24O3	Eudesmane, isoeudesmane or cycloeudesmane sesquiterpenoids	FXKCXGBBUBCRPU-UHFFFAOYSA-N	CC1(O)CCCC2(C)CCC(CC12)C(=C)C(O)=O	1.789	28233.4	275.16156:69413 276.16623:6042 277.17090:2243	137.12553:8 161.13333:13 202.95538:3 233.58034:9 234.99654:14 253.98100:5 254.07619:11 254.14159:8 254.58475:19 255.11659:6 255.16225:11 257.18909:7 274.66281:2 275.10168:26 275.16095:34237 275.19455:1297 275.34830:5 275.41275:4 275.47623:8 275.54391:9 275.71588:2 275.80542:2 275.95157:8 275.97296:3 276.16376:810 276.20084:59 276.27353:5	14330	11241	14299	11776	6147	6897	60379	59422	58445	75530	66805	34042	125482	105949	114380	97279	91566	60515	366540	418916	313038	351189	362663	398848	421507	458994	484615	445262	627558	457188	2893730	2938377	3097155	2361458	2603852	2697180	8706498
18.049	388.305	2-Naphthalenol, decahydro-5-(1H-indol-3-ylmethyl)-1,4a-dimethyl-6-methylene-1-(4-methyl-3-penten-1-yl)-, (1S,2S,4aR,5R,8aR)-	[M-H2O+H]+	388.299	C28H39NO	Diterpenoids	SYFJYRUTNACAQV-IPTPSVHJSA-N	CC(C)=CCC[C@]1(C)[C@@H](O)CC[C@]2(C)[C@H](CC3=C[NH]C4=C3C=CC=C4)C(=C)CC[C@@H]12	0.829	2943.6	388.30478:11329 389.30945:1492 390.31411:236	347.00214:2 368.15988:4 368.61386:2 371.24310:11 387.71420:10 388.21066:107 388.30283:210 388.33817:8 388.57080:10 388.69458:27 389.05127:12 389.10617:13 389.15060:16 389.18378:22 389.21594:16 389.23727:16 389.27814:9 389.30518:10	7725	3231	3110	6776	6703	4486	3983	3581	3316	5376	3364	2632	6539	6427	2215	1767	6394	8395	6562	8005	5787	5247	8014	4146	7004	6407	6972	5461	6060	2605	61795	19299	76795	2787	12219	79905	94804
10.968	545.303	2-O-Acetyl-20-hydroxyecdysone	[M+Na]+	545.309	C29H46O8	Pentahydroxy bile acids, alcohols and derivatives	TXLUXHSVMYTTCI-FORVDKSSSA-N	O=C(OC1CC2(C)C3C(=CC(=O)C2CC1O)C4(O)CCC(C(O)(C)C(O)CCC(O)(C)C)C4(C)CC3)C	1.608	2627.98	545.30310:5153 546.30777:812 547.31244:101	201.12993:7 246.15245:6 300.19464:11 383.22595:23 463.26224:33 464.25903:9 532.54712:13 534.68311:5 539.87677:20 544.75317:19 544.77753:11 544.85187:5 544.95404:7 545.12500:15 545.19989:15 545.28448:440 545.30988:536 545.36224:21 545.47595:12 545.64655:24 545.73596:14 545.79651:222 546.10980:7 546.18298:14 546.22369:18 546.28918:64 546.32117:66 546.35382:16 546.63831:3	7088	9955	7995	6561	8271	9079	3556	3703	5852	3192	6543	12087	12650	6952	6670	14602	6958	6522	7687	10003	7472	9895	2529	6142	7872	6532	1743	4726	15541	6293	13559	11457	6280	9529	5374	14085	16523
2.437	282.119	2'-O-Methyladenosine	[M+ACN+H]+	282.12	C11H15N5O4	Purine nucleosides	FPUGCISOLXNPPC-IOSLPCCCSA-N	CO[C@@H]1[C@@H]([C@H](O[C@H]1n2cnc3c2ncnc3N)CO)O	1.738	2656.35	282.11853:22789 283.12320:1821 284.12787:538	101.05951:16 120.07593:5 127.03662:10 136.05836:208 137.06595:16 154.08110:6 191.92987:10 195.12112:8 209.94217:2 263.90900:6 264.16351:11 281.92743:6 282.07913:24 282.11783:3578 282.24731:13 282.41241:2 282.96799:2 283.07327:12 283.12000:158 283.19916:12	260421	327590	236846	145604	225579	222887	222683	300498	53124	149156	273250	110011	49580	45335	241596	271773	18674	111548	295751	259824	229893	226133	144395	238974	242434	212079	200493	193450	224455	243098	215486	353145	584574	91192	106899	375415	147815
2.4	258.133	2'-O-Methylcytidine	[M+H-H2O]+	258.108	C10H15N3O5	Pyrimidine nucleosides	RFCQJGFZUQFYRF-UHFFFAOYSA-N	COC1C(C(OC1N2C=CC(=NC2=O)N)CO)O	1.297	7517.05	258.13251:21283 259.13718:1514 260.14184:1772	108.04371:37 109.02593:30 109.05045:22 110.05636:17 110.08358:5 111.04001:32 112.03762:463 113.03923:5 114.05110:10 114.09196:34 120.08359:8 121.06138:15 122.05868:39 123.04429:12 124.07394:10 124.99680:14 126.08791:15 136.03355:20 138.05368:98 139.03934:5 148.03633:22	108479	137613	149792	55351	128636	113257	104328	156246	190442	109845	138156	52135	283005	235491	138586	142226	202139	110246	168983	143991	60823	67882	149067	146888	103939	100934	165607	101785	190663	200401	49808	47007	61072	48908	33368	44324	1424434
9.566	475.252	2'-O-methyl-Kurarinone	[M+Na]+	475.21	C27H32O6	8-prenylated flavanones	KTAQQSUPNZAWEY-OSPHWJPCSA-N	O=C1C=2C(OC)=CC(O)=C(C2OC(C3=CC=C(O)C=C3OC)C1)CC(C(=C)C)CC=C(C)C	1.297	1461.02	475.25150:3446 476.25616:682 477.26083:423	100.10428:2 101.13358:1 101.37333:1 101.72912:2 102.45312:1 102.83019:2 103.21855:1 103.34582:1 103.45547:1 103.96201:2 104.43781:3 104.53736:2 104.71348:2 105.25343:1 105.60344:1 105.93971:2 106.33031:1 106.83485:1 106.86542:1 107.50282:1 108.43169:1 109.31364:2 110.31604:1 110.95631:2 111.55802:4 111.87052:2 112.33825:2 112.76263:1 113.23592:2 113.80109:1 114.10371:1 114.17432:2 114.37883:2 114…	19636	18990	22140	51355	18206	20783	33013	23598	28868	16168	18056	85820	27492	35076	19465	19838	25981	76635	16319	11055	40540	43100	27547	24597	19851	22037	26017	10499	23716	27060	5444	8023	10678	10012	10558	3757	19383
6.136	234.073	2-oxo-1,2-dihydro-quinoline-3,4-dicarboxylic acid	[M+H]+	234.04	C11H7NO5	Quinoline carboxylic acids	VTPQFYZNFAEAQH-UHFFFAOYSA-N	O=C(O)C=1C(=O)NC=2C=CC=CC2C1C(=O)O	1.646	3631.94	234.07263:9246 235.07730:1003 236.08197:352	120.08378:15 132.09933:8 193.92831:15 214.57442:2 216.05971:42 234.03781:28 234.07253:3719 234.13080:63 234.17644:21 234.31479:2 234.57692:37 234.72495:3 234.91684:14 235.02881:11 235.07545:62 235.10809:37 235.13184:20	177038	195429	72873	286322	59471	198115	78786	77762	242180	207043	180208	263716	258966	232151	75466	88395	290710	302439	427848	140981	379104	414629	366019	363650	129228	310495	121509	381826	140338	113649	19981	16659	22089	17478	19907	15799	90256
6.207	116.07	2-Oxovaleric acid	[M]+	116.07	C5H8O3	Short-chain keto acids and derivatives	KDVFRMMRZOCFLS-UHFFFAOYSA-N	CCCC(=O)C(=O)O	1.671	2338.7	116.07046:5132 117.07513:529 118.07979:344	115.94640:16 115.96423:111 116.03628:13 116.07053:255 116.10737:74 117.06208:13	9695	11623	7711	17043	7247	3919	8609	14294	11449	8746	8021	9931	11161	15624	13939	10711	14192	21785	6255	3207	12571	16459	11216	13763	9464	2488	10530	9059	9545	6797	1214	1744	4647	3621	2839	1559	2116
29.262	331.285	2-Palmitoylglycerol	[M+H]+	331.284	C19H38O4	2-monoacylglycerols	BBNYCLAREVXOSG-UHFFFAOYSA-N	O=C(OC(CO)CO)CCCCCCCCCCCCCCC	1	3187.04	331.28360:8034 332.28827:1529 333.29294:250	null	1936	397382	254570	1734	241366	260191	284354	547176	286513	240907	301105	1356	335241	319903	388719	390748	317266	3104	408059	589248	3913	1595	372970	358355	2588	388788	448042	465332	272700	366667	427033	630538	173725	1321	187407	242046	227783
22.229	332.332	2-Penten-1-ol, 5-[(1S,4aS,8aS)-decahydro-5,5,8a-trimethyl-2-methylene-1-naphthalenyl]-3-methyl-, (2E)-	[M+ACN+H]+	332.295	C20H34O	Diterpenoids	NERNKRPBSOBEHC-PTNGSMBKSA-N	CC(/CCC1C(=C)CCC2C(C)(C)CCCC12C)=C/CO	1.406	6547.65	332.33246:96647 333.33713:15378 334.34179:853	220.96010:4 240.26799:24 331.97461:13 332.00638:2 332.08331:15 332.19199:102 332.22101:10 332.25299:30 332.33270:47534 332.62305:5 332.65482:31 332.70004:12 332.77371:12 332.80545:14 332.85620:13 332.90100:7 333.04663:2 333.13507:19 333.20343:4934 333.33429:1356 333.54510:6 333.60547:7 333.68170:2 333.73889:7 333.78973:5 334.24747:2 334.41281:8 335.04922:3 335.95074:2 336.98108:5	145252	272108	340925	133754	157954	263110	381257	287588	232528	321502	278191	146884	379704	342682	197624	308282	484643	85553	468994	433206	47659	38409	778553	48547	8913	550418	700312	492908	655674	535546	1733088	2323932	1790121	60434	147018	1420270	972581
3.204	399.235	2-Pentenoic acid, 3-[(acetyloxy)methyl]-5-[(1R,4aR,8aR)-decahydro-5,5,8a-trimethyl-2-methylene-1-naphthalenyl]-, methyl ester, (2Z)-	[M+Na]+	399.251	C23H36O4	Diterpenoids	FALZOOWSJAQSFX-OATHEDFASA-N	COC(=O)\C=C(\CC[C@@H]1C(=C)CC[C@@H]2C(C)(C)CCC[C@@]12C)COC(C)=O	1.784	30690.5	399.23529:142004 400.23996:18640 401.24463:1371	115.08979:10 116.06583:17 123.09824:7 129.06982:17 156.11491:11 158.09212:32 175.11780:23 176.00117:8 181.06943:16 182.07561:5 218.98343:9 219.01431:10 220.01787:7 225.13599:7 242.09892:13 252.12619:5 299.11914:13 300.14270:3 308.62042:5 309.13315:18 309.62943:21 354.04797:22 358.01880:2 381.00345:7 382.21866:12 398.29178:13 398.60699:22 398.70840:7 398.94525:4 398.99323:14 399.01547:24 399.08060…	2612139	3375855	2998876	28932	1825726	2664897	1857757	3037590	3026101	2539641	2522305	20013	3277639	2307210	2899590	2727396	2728950	57607	1330863	2208701	58658	24985	25699	71871	1692234	1622016	1361952	1513189	1636014	1469531	3878	1522	889	5768	7097	3304	29178
3.311	399.234	2-Pentenoic acid, 3-[(acetyloxy)methyl]-5-[(1S,4aR,8aR)-2-formyl-1,4,4a,5,6,7,8,8a-octahydro-5,5,8a-trimethyl-1-naphthalenyl]-, (2E)-	[M+Na]+	399.214	C22H32O5	Diterpenoids	KLGPVOFVVYHEGO-VBIQWIQDSA-N	CC(=O)OCC(/CC[C@@H]1\C(=C/C[C@@H]2C(C)(C)CCC[C@@]12C)C=O)=C/C(O)=O	1.633	23837.8	399.23456:74328 400.23923:9142 401.24389:951	122.09318:11 158.08963:18 181.07195:19 218.98883:4 219.01973:21 230.96230:15 303.09106:14 308.57718:13 309.12729:9 311.20789:15 318.48770:2 345.13852:13 362.99893:25 377.62424:15 381.00430:18 381.15936:5 382.17789:9 398.70193:8 398.97980:12 399.01871:20 399.08151:1475 399.17227:127 399.23340:10833 399.39462:9 399.44547:3 399.49423:15 399.63376:12 399.69925:3 399.78616:5 399.99484:4 400.08344:113 …	2612596	3375855	14748	2538589	8911	2667516	1857988	7395	4951	2545610	2522305	1828644	7365	10321	2899590	2733003	16668	1707194	1330863	2208517	1461872	1576855	1880624	2068614	1692234	1622016	18021	1513189	5595	22467	2847	1522	22791	1822	1554	3304	2576
2.007	136.075	2-Phenylacetamide	[M+H]+	136.076	C8H9NO	Phenylacetamides	LSBDFXRDZJMBSC-UHFFFAOYSA-N	N=C(O)CC=1C=CC=CC1	1	2362.56	136.07542:4562 137.08009:2892 138.08476:1241	null	11992	14104	8139	6859	7372	1903	10480	9670	5404	2408	904	6739	9380	6484	14062	1424	5491	8180	3977	1970	15682	11564	15154	15161	9878	3484	6643	2884	7129	7876	7402	10230	8437	9314	8029	6204	11479
9.722	439.159	2-Phenylethyl 2-O-[(2S,3R,4R)-3,4-dihydroxy-4-(hydroxymethyl)tetrahydro-2-furanyl]-beta-D-glucopyranoside	[M+Na]+	439.157	C19H28O10	O-glycosyl compounds	UWKRNCNWJVCHGZ-DERWZFJFSA-N	OC[C@H]1O[C@@H](OCCC2=CC=CC=C2)[C@H](O[C@@H]3OC[C@](O)(CO)[C@H]3O)[C@@H](O)[C@@H]1O	1.853	21359.1	439.15869:115024 440.16336:13763 441.16803:16805	108.04021:18 203.04948:15 243.04576:14 246.04367:10 287.02820:154 289.06229:5 395.17444:18 412.31073:15 421.16602:8 429.60202:5 437.97647:6 438.56656:3 438.88715:11 438.99646:6 439.06070:34 439.15723:44583 439.47324:11 439.58701:13 439.61002:12 439.65262:14 439.68857:8 439.73285:22 439.85687:8 439.90070:5 439.95175:7 440.01007:12 440.10489:5 440.15918:1436 440.22244:19 440.28000:17 440.36035:5 44…	22028	17476	20055	13368	24296	13737	17271	25682	6575	25362	9395	23590	7788	22087	10950	17509	19032	21443	10679	9088	10248	23591	19731	16491	11947	17519	10741	19215	12720	16353	407064	1021655	725284	1747260	2088251	2350673	278479
9.479	439.158	2-Phenylethyl 6-O-[(2S,3R,4R)-3,4-dihydroxy-4-(hydroxymethyl)tetrahydro-2-furanyl]-beta-D-glucopyranoside	[M+Na]+	439.157	C19H28O10	O-glycosyl compounds	GZSQKOFXMZDKPV-DERWZFJFSA-N	OC[C@@]1(O)CO[C@H](OC[C@H]2O[C@@H](OCCC3=CC=CC=C3)[C@H](O)[C@@H](O)[C@@H]2O)[C@@H]1O	1.866	9430.99	439.15698:18948 440.16165:2183 441.16632:4539	287.03796:30 289.04745:19 299.10770:10 393.04800:5 438.54559:4 438.59659:7 439.04877:10 439.15561:3064 439.22531:128 439.70187:14 439.77750:2 439.93802:7 440.01819:10 440.09830:19 440.15649:181	22028	17476	15178	16650	13035	17880	17271	12895	4306	23708	20396	18156	5074	11233	28800	20971	19032	45290	25014	24799	14227	27899	27396	32391	23923	29143	12121	21364	24887	15124	419575	1045203	725284	1762781	2047989	2338357	294459
2.567	100.076	2-Piperidone	[M+H]+	100.076	C5H9NO	Piperidinones	XUWHAWMETYGRKB-UHFFFAOYSA-N	C1CCN=C(C1)O	1.791	17839.3	100.07597:49796 101.08063:1792 102.08530:1326	100.00697:6 100.07603:30210 100.21578:5 100.28196:2 100.99030:19 101.07976:42	4320	4185	2095	1907	1944	631	3180	1493	3948	502	10	1372	2937	3446	3021	112	1430	3330	1	1054	1438	1452	3560	3328	3153	616	2361	1	2114	1291	3080	1030	711	7	6	2811	550
12.52	515.187	2-Propenoic acid, 3-(4-hydroxyphenyl)-, [(1S,4aR,5S,7aS)-1-(beta-D-glucopyranosyloxy)-1,4a,5,7a-tetrahydro-5-hydroxycyclopenta[c]pyran-7-yl]methyl ester, (2E)-	[M+Na]+	515.152	C24H28O11	Iridoid O-glycosides	DQTBTFHCLVMGBP-WXUDOLSOSA-N	OC[C@H]1O[C@@H](O[C@@H]2O\C=C/[C@H]3[C@H](O)\C=C(COC(=O)\C=C\C4=CC=C(O)C=C4)/[C@@H]23)[C@H](O)[C@@H](O)[C@@H]1O	1.597	1368.68	515.18719:6407 516.19186:1064 517.19653:216	171.04527:15 313.06763:8 494.53180:13 497.13428:8 514.87170:8 515.06250:17 515.10150:19 515.18701:2303 515.27502:116 515.36902:11 515.41644:5 515.64545:6 515.68494:5 515.97333:4 516.19324:164 516.22449:9 516.30383:7	5677	2232	6236	2902	4681	4688	7923	5600	7956	8545	12384	4890	14639	18248	5531	8086	10258	21961	5756	8274	15783	7934	7892	3263	20340	13327	8724	13011	7976	7272	123435	150188	123168	157488	105482	116803	110836
2.008	190.108	2-propyl-4H-benzo[d][1,3]oxazin-4-one	[M+H]+	190.09	C11H11NO2	Benzoxazines	UXLGTGPMUITKPA-UHFFFAOYSA-N	O=C1OC(=NC=2C=CC=CC12)CCC	1.615	6667.46	190.10794:34911 191.11261:2228 192.11728:479	102.05540:6 103.05238:12 138.11092:1 144.10202:1572 145.10571:24 145.69298:2 149.05632:18 157.65987:2 167.77969:16 169.53467:5 189.95969:21 190.01755:25 190.07442:33 190.10774:8410 190.18483:2 190.35710:4 190.47995:5 190.96513:12 191.07811:37 191.11284:157 191.16002:3	10206	12498	7066	3951	6711	49	10454	9060	8258	224	98	2910	3079	9419	11636	11836	2927	12037	1202	464	3841	3478	4033	4014	9822	262	2598	764	10721	3100	229	538	979	580	538	566	903
6.019	579.149	2''-Rhamnosylvitexin	[M+H]+	579.17	C27H30O14	Flavonoid 8-C-glycosides	LYGPBZVKGHHTIE-HUBYJIGHSA-N	O=C1C=C(OC=2C1=C(O)C=C(O)C2C3OC(CO)C(O)C(O)C3OC4OC(C)C(O)C(O)C4O)C=5C=CC(O)=CC5	1.708	6762.05	579.14856:23999 580.15323:4973 581.15790:593	127.03822:113 139.03757:50 151.03520:17 159.04510:9 163.03758:24 165.04921:15 179.05124:7 203.03242:16 216.16182:1 233.04457:12 247.05731:49 248.06689:13 257.03830:12 259.05612:28 269.04248:8 271.06027:36 272.06915:11 273.06845:28 275.04938:18 283.05573:14 287.04968:61 289.06976:126 290.07190:3 291.08438:342 292.08667:13 300.04672:13 301.06686:27 303.08554:29 388.16681:23 405.23669:3 409.08859:77…	598859	657478	498603	8324	301784	655555	613495	564328	420510	720021	572082	10669	554278	419510	521109	480727	552887	10269	1133720	1351833	15433	16202	1531310	1549957	1112331	809860	835153	973092	1164403	887526	47555	57643	164761	1098	40760	59640	1192
3.872	392.209	3-(1H-Imidazol-4-ylmethyl)-10b-(2-methyl-3-buten-2-yl)-6,10b,11,11a-tetrahydro-2H-pyrazino[1',2':1,5]pyrrolo[2,3-b]indole-1,4(3H,5aH)-dione	[M+H]+	392.208	C22H25N5O2	Pyrroloindoles	IQVNREJWRXOHEO-UHFFFAOYSA-N	CC(C)(C=C)C12CC3N(C1NC4=C2C=CC=C4)C(=O)C(CC5=C[NH]C=N5)NC3=O	0.999	1837.62	392.20975:2171 393.21442:33092 394.21908:2813	null	51574	35630	9200	36138	28390	30127	30857	28838	28660	34973	56692	33160	31235	13848	46276	40036	30505	34470	40367	34319	74325	66517	21673	48508	35337	73723	14829	30861	30972	26506	17431	16734	4875	16823	20101	11352	212355
10.256	431.188	3-(2,4-dihydroxyphenyl)-7-hydroxy-6,8-bis(3-methylbut-2-enyl)-2,3-dihydrochromen-4-one	[M+Na]+	431.183	C25H28O5	8-prenylated isoflavanones	QUBRRXBPXPHDJO-UHFFFAOYSA-N	CC(C)=CCC1=C(O)C(CC=C(C)C)=C2OCC(C(=O)C2=C1)C3=CC=C(O)C=C3O	1.575	1423.4	431.18735:4596 432.19202:589 433.19668:262	158.96422:72 270.79666:6 404.70410:4 426.20087:8 430.63376:17 430.69873:13 430.83719:6 430.90948:41 431.05975:4 431.11703:15 431.18652:1985 431.24985:54 431.31409:19 431.34814:3 431.50031:8 431.57266:13 431.60880:8 431.64236:5 431.68829:22 431.92682:10 432.13647:16 432.18536:66 432.26703:13	116103	80118	120844	51878	100834	82224	121904	82403	98683	97002	102176	75805	89896	97011	137431	99030	73447	88449	89827	115981	99304	140950	150352	118535	85066	104240	80759	128973	97227	82923	14933	15848	16666	29444	35546	17723	27132
5.724	273.13	3-(2-hydroxy-4-methoxyphenyl)-3,4-dihydro-2H-1-benzopyran-7-ol	[M+H]+	273.11	C16H16O4	4'-O-methylated isoflavonoids	XRVFNNUXNVWYTI-UHFFFAOYSA-N	OC1=CC=C2C(OCC(C3=CC=C(OC)C=C3O)C2)=C1	1.788	4884.01	273.13016:23022 274.13483:1746 275.13949:947	123.04629:10 153.10266:18 156.17159:6 163.03886:10 227.11671:14 231.98820:11 232.05182:13 252.04445:14 263.63940:6 265.08148:18 272.52539:17 272.57016:11 272.64990:14 273.00504:19 273.03650:7 273.08032:104 273.12955:3785 273.21451:293 273.47079:2 273.66064:18 274.06360:40 274.10464:39 274.13245:94 274.19031:8 274.28806:3	378430	491090	466256	531707	392765	449699	501508	527022	544891	505869	468163	454368	576070	514305	534065	578439	580665	184592	648339	655480	527834	577695	573638	534402	629469	490798	535056	601149	779772	552174	34301	24258	22207	34547	37601	28138	126258
11.381	553.129	3-(3,4-dihydroxyphenyl)-2-[(E)-3-[2-(3,4-dihydroxyphenyl)-7-hydroxy-3-methoxycarbonyl-2,3-dihydro-1-benzofuran-4-yl]prop-2-enoyl]oxypropanoic acid	[M+H]+	553.134	C28H24O12	2-arylbenzofuran flavonoids	NFOCYHUCMXEHDG-WEVVVXLNSA-N	COC(=O)C1C(OC2=C(O)C=CC(\C=C\C(=O)OC(CC3=CC(O)=C(O)C=C3)C(O)=O)=C12)C4=CC=C(O)C(O)=C4	0.996	1136.33	553.12903:2293 554.13370:490 555.13836:190	null	2989	1617	927	2577	1338	2825	3515	2590	3469	3361	2129	1128	5858	7959	7147	2250	3806	3328	4205	8360	1430	948	1649	1377	4857	5829	10161	4614	9488	3136	100634	121722	71132	102411	96892	76395	54725
6.355	547.177	3-(4-{[1,3-Dihydroxy-1-(4-hydroxy-3-methoxyphenyl)-2-propanyl]oxy}-3-methoxyphenyl)propyl 6-deoxy-alpha-L-mannopyranoside	[M+Na]+	547.215	C26H36O11	Lignan glycosides	HZGGHVGIXDRDDH-GQEDLCMVSA-N	COC1=C(O)C=CC(=C1)C(O)C(CO)OC2=C(OC)C=C(CCCO[C@@H]3O[C@@H](C)[C@H](O)[C@@H](O)[C@H]3O)C=C2	1.536	3390.86	547.17798:11613 548.18265:1888 549.18731:410	136.12891:4 224.06741:17 350.09296:15 355.11588:5 385.12476:8 546.76227:3 547.03046:24 547.08600:34 547.17474:4081 547.27673:13 547.35425:6 547.74481:4 547.85327:8 548.08862:14 548.17792:266 548.21893:18 548.27594:8 549.69403:6	7642	4219	3525	5202	6161	4113	9799	3327	5666	5020	4633	6586	21493	13882	10722	8303	8151	4670	14149	7355	9045	9594	6335	7845	7490	5734	8317	7732	10560	8955	310829	355109	276705	218206	326193	282980	137488
8.659	266.099	3-(4-hydroxy-5-oxo-3-phenyl-2H-furan-2-yl)propanoic acid	[M+NH4]+	266.102	C13H12O5	Butenolides	PPZVSYXNLXFYAD-UHFFFAOYSA-N	O=C(O)CCC1OC(=O)C(O)=C1C=2C=CC=CC2	1.011	1149.16	266.09860:3363 267.10327:367 268.10794:372	103.05223:59 105.06913:132 107.08461:38 110.03464:17 112.05060:21 117.05444:68 117.07247:7 118.06256:68 119.03419:32 119.07116:21 119.08722:12 120.07634:29 121.07022:6 121.09618:16 124.03826:20 126.04920:12 127.05469:24 128.06059:16 129.06970:75 130.06409:22 130.07202:19 131.07365:24 133.10049:14 134.03523:6 135.02563:13 136.05019:17 136.06790:28 146.09631:142 147.04808:5 147.06631:10 149.10098:2…	26780	24645	32549	30006	30998	38097	25308	19474	31563	28991	26357	37883	21015	32432	28389	29316	19083	42425	32233	38203	42643	42949	43466	43147	29234	35909	69164	32913	68734	59419	17436	18361	21036	7404	5055	5056	105833
13.318	421.145	3-(4-hydroxyphenyl)-1-[2-hydroxy-4-[(2S,3R,4S,5R,6R)-3,4,5-trihydroxy-6-(hydroxymethyl)oxan-2-yl]oxyphenyl]propan-1-one	[M+H]+	421.149	C21H24O9	Flavonoid O-glycosides	BIZAJDCIOZNYLQ-XDWAVFMPSA-N	OC[C@H]1O[C@@H](OC2=CC(O)=C(C=C2)C(=O)CCC3=CC=C(O)C=C3)[C@H](O)[C@@H](O)[C@H]1O	0.997	2092.44	421.14526:5596 422.14993:1006 423.15460:1184	null	6461	3157	2920	4135	4622	13618	3685	7473	8996	7792	2270	7720	2613	4488	4294	4483	17107	1946	2290	2306	3400	8549	2200	6538	6152	6217	5232	4221	9370	6272	33355	40914	35405	27487	21841	25049	207322
1.912	247.057	3-(4-hydroxyphenyl)-1-phenyl-2-propen-1-one	[M+Na]+	247.07	C15H12O2	Retrochalcones	PWWCDTYUYPOAIU-DHZHZOJOSA-N	O=C(C=CC1=CC=C(O)C=C1)C=2C=CC=CC2	1.765	2227.61	247.05659:8170 248.06126:574 249.06593:1432	108.04047:3 118.08471:290	24485	26159	6983	8560	16834	6529	4010	24298	16227	6862	6669	9758	15736	10563	12965	6359	23754	3661	15771	11394	18779	24302	14836	21492	5777	15896	6117	11989	15614	11384	5442	2801	16080	13478	3419	3360	216512
4.624	246.169	3-(5,6-dihydroxyheptyl)-4-methyl-2H-furan-5-one	[M+NH4]+	246.17	C12H20O4	Fatty alcohols	HNNQILZBIHECCU-UHFFFAOYSA-N	CC(O)C(O)CCCCC1=C(C)C(=O)OC1	1	1409.24	246.16954:2452 247.17421:280 248.17888:296	null	160880	179916	164129	249459	175699	186656	125294	211829	219541	166429	136858	191733	270892	227342	137780	242776	242689	185926	307830	249719	205047	205655	203810	215040	274515	189115	243360	176448	282838	252272	27278	30139	29028	56338	28881	32055	87775
8.168	689.435	3-(Hexopyranosyloxy)-2,6,23-trihydroxyolean-12-en-28-oic acid	[M+Na]+	689.387	C36H58O11	Triterpene saponins	RXWXPKXKJZHTEJ-GLERXTOPSA-N	CC1(C)CC[C@@]2(CC[C@]3(C)\C(=C/CC4[C@@]5(C)C[C@H](O)[C@H](O[C@@H]6O[C@H](CO)[C@@H](O)[C@H](O)[C@H]6O)[C@@](C)(CO)C5[C@H](O)C[C@@]34C)[C@@H]2C1)C(O)=O	1.63	4297.22	689.43518:63886 690.43985:19233 691.44452:2092	100.05522:1 100.29892:2 100.53246:2 100.80991:1 101.28719:2 102.46333:2 103.03098:2 103.11221:1 103.18639:2 103.34192:1 103.66395:1 104.50143:1 105.85343:3 105.89638:2 106.03244:1 107.09530:2 107.77671:1 110.07101:2 110.35219:2 110.62641:2 110.82955:1 111.92164:1 114.30775:1 115.69537:1 115.93494:2 116.83179:1 116.85999:2 116.87315:1 119.55260:1 121.53275:6 122.52797:2 123.21429:1 123.30698:1 123…	555	711	1	388	1319	1153	162	974	36	244	87	76	15	1430	1738	422	1242	366	1369	387	300	164	250	430	1106	1029	189	73	27	193	313	1020	317	626	66	238	443
16.285	875.5	3,15,21-tris[[(2R,3R,4S,5S,6R)-3,4,5-trihydroxy-6-(hydroxymethyl)oxan-2-yl]oxy]docosanoic acid	[M+H]+	875.484	C40H74O20	Rhamnolipids	ZPUOWQZPFGUNIS-JIKMCCCNSA-N	CC(CCCCCC(CCCCCCCCCCCC(CC(O)=O)O[C@@H]1O[C@H](CO)[C@@H](O)[C@H](O)[C@H]1O)O[C@@H]2O[C@H](CO)[C@@H](O)[C@H](O)[C@H]2O)O[C@@H]3O[C@H](CO)[C@@H](O)[C@H](O)[C@H]3O	0.983	1017.71	875.50000:1693 876.50467:565 877.50934:246	null	979	1379	310	183	22	260	31	28	169	824	1251	1455	3496	283	264	795	523	1951	283	182	1	273	17	209	356	1193	437	285	313	113	1	235	1071	1479	76	56	252
3.818	256.116	3,4,5-trimethoxycinnamic acid	[M+NH4]+	256.118	C12H14O5	Coumaric acids and derivatives	YTFVRYKNXDADBI-SNAWJCMRSA-N	O=C(O)C=CC1=CC(OC)=C(OC)C(OC)=C1	1	2267.64	256.11652:3782 257.12118:452 258.12585:705	null	57587	59992	47002	31216	79986	67558	51976	59919	12058	54652	41596	13224	8477	8008	42761	51991	8448	83556	62350	121858	60897	41861	85665	139775	110758	39729	116083	35403	98479	44270	30898	31955	15134	11197	8690	12776	253976
21.414	450.254	3,4-dimethyl-2,5-bis(3,4,5-trimethoxyphenyl)oxolane	[M+NH4]+	450.251	C24H32O7	7,7'-epoxylignans	ZPINJJOPURFFNV-UHFFFAOYSA-N	COC1=CC(=CC(OC)=C1OC)C2OC(C(C)C2C)C3=CC(OC)=C(OC)C(OC)=C3	0.998	3210.8	450.25415:6237 451.25882:669 452.26349:79	null	5296	2310	2324	5762	2752	1869	7563	2422	2148	12921	3624	4514	2406	8149	2466	4855	2008	3639	7110	17725	14489	3786	4429	15354	6732	22120	2290	12834	15883	3004	25715	34660	23609	24085	31211	29670	246859
3.483	291.095	3,4-dimethyl-9-phenyl-7H-furo[2,3-f]chromen-7-one	[M+H]+	291.1	C19H14O3	Neoflavones	AXTZJFBZXCJFJP-UHFFFAOYSA-N	O=C1OC=2C=C(C3=C(OC=C3C)C2C(=C1)C=4C=CC=CC4)C	1.842	17292	291.09497:28187 292.09964:1989 293.10431:1802	129.02898:7 132.06636:27 146.05765:24 167.04036:132 168.02443:207 181.06657:38 182.06502:20 249.04758:12 250.04762:12 250.11839:15 250.99815:5 271.05353:24 273.08289:122 273.11331:5 273.15387:10 274.08566:7 278.16623:14 290.57751:25 290.67233:8 290.99570:23 291.02832:4 291.09363:25761 291.26431:6 291.28943:7 291.31619:2 291.40228:6 291.43790:4 291.46762:7 291.51379:4 291.65103:14 291.66956:11 291…	1726760	2215126	1223471	201576	1142735	2254391	1601928	1584097	1078565	1809574	1397518	159914	1154844	957386	1315430	1538589	1256911	160458	1269776	1558005	347781	362532	337340	348176	1088684	1033672	795132	982866	1053622	967227	6238	6138	8797	34072	36849	10895	16315
9.767	539.116	3,4-Di-O-caffeoylquinic acid	[M+Na]+	539.12	C25H24O12	Quinic acids and derivatives	UFCLZKMFXSILNL-PSEXTPKNSA-N	O=C(OC1CC(O)(C(=O)O)CC(O)C1OC(=O)C=CC2=CC=C(O)C(O)=C2)C=CC3=CC=C(O)C(O)=C3	1.758	7844.57	539.11554:44049 540.12021:6409 541.12488:961	163.03729:26 185.01570:20 197.04289:14 232.07973:4 359.07315:14 359.15225:11 360.15475:28 377.08365:70 378.08371:14 521.10870:2 521.21985:23 538.38519:6 538.63568:78 538.74011:10 539.04932:9 539.11407:15768 539.22467:110 539.28119:32 539.31360:13 539.39423:21 539.49121:6 539.61243:15 539.82281:6 539.88721:2 540.06097:4 540.11761:744 540.18207:7 540.22668:39 540.32391:3 540.86530:6	5950	6312	5192	8516	8293	10858	16828	16070	16976	25831	23361	27360	32521	34461	27511	24427	24438	36721	19477	14720	20564	20714	28726	23702	21390	23854	17705	23628	22542	25948	1574606	1969958	1493861	1531696	2279866	1378544	250015
7.475	465.102	3,5,7-trihydroxy-2-[3-hydroxy-4-[(2S,3R,4S,5S,6R)-3,4,5-trihydroxy-6-(hydroxymethyl)oxan-2-yl]oxyphenyl]chromen-4-one	[M+H]+	465.102	C21H20O12	Flavonoid O-glycosides	OIUBYZLTFSLSBY-HMGRVEAOSA-N	OC[C@H]1O[C@@H](OC2=C(O)C=C(C=C2)C3=C(O)C(=O)C4=C(O3)C=C(O)C=C4O)[C@H](O)[C@@H](O)[C@@H]1O	1.705	4276	465.10135:12891 466.10602:1525 467.11068:226	107.04770:11 109.02616:60 110.05620:8 111.00664:37 111.03929:6 112.00609:22 116.06963:9 120.07977:15 121.02692:37 123.05971:11 127.03798:56 130.04784:13 136.07007:14 137.02094:76 137.06184:23 147.04764:8 149.02164:34 150.09180:12 153.01445:96 155.04797:15 157.07260:3 161.05371:37 163.03740:35 165.01622:164 166.03050:5 172.09236:12 173.05887:10 175.60957:16 177.02719:4 177.13597:2 184.04977:15 187…	22875	21543	15887	28184	16376	23603	18172	14362	47466	21683	16092	31430	16482	24778	17332	22928	18063	41385	21974	26788	44212	44390	38111	41989	25485	22095	25973	34265	33414	16501	308152	469042	409530	298975	415709	291146	369252
15.301	441.281	3,5,9,23-Tetrahydroxy-18,22-cycloergosta-6,8(14)-dien-11-one	[M-H2O+H]+	441.299	C28H42O5	11-oxosteroids	MUYUFHKTKLPWIW-UHFFFAOYSA-N	CC(C)C(C)C(O)C1CC\23CC(=O)C4(O)C(=C2CCC3C1C)\C=C/C5(O)CC(O)CCC45C	0.939	1392.03	441.28128:2042 442.28595:312 443.29062:68	null	3746	1956	11155	2968	9041	12159	1201	16129	13875	7463	7193	3802	1089	7086	12414	2548	11039	6288	1751	11009	18496	2356	4118	8486	1393	10290	7394	6503	13169	4670	73846	151612	122019	82668	72717	93034	19198
12.128	519.186	3,5-dihydroxy-2-(4-hydroxyphenyl)-6-(3-methylbut-2-enyl)-7-[3,4,5-trihydroxy-6-(hydroxymethyl)oxan-2-yl]oxy-2,3-dihydrochromen-4-one	[M+H]+	519.185	C26H30O11	Flavonoid-7-O-glycosides	DZBBOCDYINLWCH-UHFFFAOYSA-N	O=C1C=2C(O)=C(C(OC3OC(CO)C(O)C(O)C3O)=CC2OC(C4=CC=C(O)C=C4)C1O)CC=C(C)C	1.871	28929.4	519.18646:95377 520.19113:14879 521.19580:1340	107.04808:613 108.04734:28 109.02845:14 109.06300:9 109.09829:11 111.04161:7 119.05257:16 121.02429:78 121.05921:2 123.00626:336 123.04336:256 124.04152:15 125.01582:6 127.03464:11 134.07269:8 135.04103:99 136.06108:116 137.02090:35 137.09406:23 137.13495:18 139.03757:4453 140.03937:131 143.02060:4 145.02563:20 145.04642:6 149.01976:40 151.03329:20 153.01115:20 157.06139:11 159.07484:5 161.02388:…	5318	2230	1657	1868	8451	8647	16822	19038	15148	19235	12944	15391	42565	41051	30365	19065	33400	37611	24060	24149	39724	37351	29627	27049	30338	31527	36175	36252	41569	53047	1598405	1661250	1355449	1563839	1275550	840777	1972870
19.136	416.335	3,6-Cevanediol	[M+ACN+H]+	416.352	C27H45NO2	Cerveratrum-type alkaloids	NEMWYOKGHGSVSC-VCZJEBPASA-N	C[C@@H]1CC[C@H]2[C@H](C)[C@H]3CC[C@H]4C5C[C@H](O)[C@H]6C[C@H](O)CC[C@]6(C)[C@H]5C[C@H]4C3CN2C1	1.33	1158.6	416.33539:4996 417.34006:764 418.34472:531	165.06488:6 166.08090:20 415.66583:31 415.76224:17 415.79666:14 416.14844:18 416.16299:27 416.19183:19 416.23886:24 416.28351:12 416.33536:46 416.70956:10 417.16049:12 417.22885:24 417.29309:27 417.35562:13	4531	4914	3696	3293	2013	3558	3095	692	2968	3168	3966	2914	5270	3137	2816	4322	3046	2863	6989	2943	4304	10964	2127	1472	7120	2137	9407	2644	7202	10772	5748	6404	5869	6045	8001	10461	44648
11.678	291.131	3,6-diphenylcyclohexane-1,2-diol	[M+Na]+	291.136	C18H20O2	Cyclohexanols	KIDYUEHQXIEBGK-UHFFFAOYSA-N	OC1C(O)C(CCC1C2=CC=CC=C2)C3=CC=CC=C3	1.768	58545.3	291.13092:218071 292.13559:31330 293.14026:1974	108.01137:29 183.02901:48 231.01823:22 270.11026:10 270.60767:6 271.10590:32 271.12683:12 273.17206:3 281.68524:7 282.14828:13 291.01736:13 291.06470:28 291.13034:47141 291.39310:10 291.48859:5 291.52789:15 291.54813:8 291.64075:3 291.67297:18 291.71860:4 291.81305:22 291.84573:2 291.92297:3 291.98538:2 292.01810:9 292.03333:19 292.06949:10 292.09317:13 292.13120:909 292.17859:17 292.22668:21 292…	237629	139379	75835	139821	194730	138111	102607	100830	64565	164873	127041	141716	51174	67287	195750	127142	51382	198454	121989	129966	155567	186690	191783	97752	134618	119197	74819	201290	109534	182367	58905	60879	35437	59891	49303	44601	879799
30.589	777.234	3,6-Disinapoylsucrose	[M+Na]+	777.22	C34H42O19	Coumaric acids and derivatives	FHIJMQWMMZEFBL-NVJLXFKSSA-N	O=C(OCC1OC(OC2(OC(CO)C(O)C2OC(=O)C=CC3=CC(OC)=C(O)C(OC)=C3)CO)C(O)C(O)C1O)C=CC4=CC(OC)=C(O)C(OC)=C4	0.733	6378.08	777.23401:17263 778.23868:12194 779.24334:4031	134.01305:8 147.06503:298 148.06532:84 149.04411:67 150.04955:20 175.09358:7 207.03134:160 208.03230:57 209.03607:9 221.08354:58 223.06310:254 224.06114:85 225.06303:40 265.01776:7 266.99960:518 268.00015:219 268.99396:69 281.05038:600 281.55359:6 282.05057:307 283.04956:98 297.08304:42 298.07910:10 324.99451:15 325.98364:15 326.97266:22 327.96695:25 339.03888:5 340.03735:27 341.01816:532 342.017…	205660	6651	934	145	331	250	65	214	251	653	550	287	209760	13533	1971	1556	1186	1292	70	740	1164	690	1274	163	88380	7982	3014	484	1331	215	290	1	1	199	30	64	14207
13.3	277.176	3,7-Epoxycaryophyllan-6-Ol	[M+K]+	277.156	C15H26O2	Oxepanes	KSMZUKWIDPCGBS-UHFFFAOYSA-N	OC1CCC2(OC1(C)CCC3C2CC3(C)C)C	1.611	1264.37	277.17599:4133 278.18066:458 279.18533:2049	221.11972:20 269.09927:5 277.04282:22 277.08362:24 277.14227:131 277.17657:560 277.21796:77 278.14529:20 278.17874:42	32795	31801	24815	11433	23883	25910	20382	34855	34195	32616	40343	29258	38554	36526	44862	29124	38351	22967	34459	34181	42014	39450	36184	48310	16677	24344	59547	55689	20738	31018	356042	345993	279454	280918	188643	258060	267819
5.572	259.164	3,7-Epoxycaryophyllan-6-One	[M+Na]+	259.167	C15H24O2	Oxepanes	PPGUUDJMTMGALC-UHFFFAOYSA-N	O=C1CCC2(OC1(C)CCC3C2CC3(C)C)C	0.999	1810.8	259.16434:1871 260.16900:336 261.17367:240	null	24652	22189	26959	303070	24370	328190	20181	22618	32562	306474	19253	176536	170574	142561	24615	25662	97347	338405	139268	34933	383439	360854	334857	388312	28212	73850	31356	77770	37457	32154	30991	43774	2880	31761	32216	40422	40784
18.397	273.145	3,8a-Dimethyl-5-methylene-2-oxo-2,4,4a,5,6,7,8,8a,9,9a-decahydronaphtho[2,3-b]furan-8-yl acetate	[M-H2O+H]+	273.148	C17H22O4	Eudesmanolides, secoeudesmanolides, and derivatives	PQZAVXWUUFLUKB-UHFFFAOYSA-N	CC(=O)OC1CCC(=C)C2C\C3=C(/C)C(=O)OC3CC12C	0.922	6907.38	273.14517:11376 274.14984:1272 275.15451:4127	112.98843:8 119.07963:11 126.98413:13 130.07184:6 131.08568:11 145.10065:17	4356	7961	6874	6050	8793	4236	5371	3391	9877	6624	4016	4817	9595	6688	4980	9101	6233	7789	15725	39775	19027	50211	36750	18617	23821	38159	43283	37200	57249	41578	43060	72547	95215	54240	77769	91178	743719
8.529	401.179	3,8-dihydroxy-7,14-dimethoxy-17-methyl-12,16,21-trioxapentacyclo[15.3.1.0?,??.0?,??.0?,??]henicosa-2,4(13),6,8,10,14-hexaen-5-one	[M+H]+	401.176	C21H20O8	Xanthones	MTCOVRSZCNNQLP-UHFFFAOYSA-N	O=C1C=2C(O)=C3C(OC4(OC3CCC4)C)=C(OC)C2OC5=CC=C(O)C(OC)=C15	0.999	1510.25	401.17874:3936 402.18341:585 403.18808:202	null	54985	27810	31802	42158	33003	34137	50851	53492	33592	40700	45583	53198	32083	55288	50947	26915	30591	60754	34494	48145	66105	56745	58094	18573	47512	28041	30534	25105	57166	15015	111581	180676	158303	108837	126726	117167	142912
30.847	781.19	3-[(2S,3R,4S,5R,6R)-4-[(2S,3R,4S,5S,6R)-4,5-dihydroxy-6-(hydroxymethyl)-3-[(2S,3R,4S,5R)-3,4,5-trihydroxyoxan-2-yl]oxyoxan-2-yl]oxy-3,5-dihydroxy-6-(hydroxymethyl)oxan-2-yl]oxy-2-(3,4-dihydroxyphenyl)-5,7-dihydroxychromen-4-one	[M+Na]+	781.18	C32H38O21	Flavonoid-3-O-glycosides	RWMOXJYSVNRRGE-UKBOIMOLSA-N	O=C1C(OC2OC(CO)C(O)C(OC3OC(CO)C(O)C(O)C3OC4OCC(O)C(O)C4O)C2O)=C(OC=5C=C(O)C=C(O)C15)C=6C=CC(O)=C(O)C6	1.509	22574.1	781.18982:35126 782.19449:21472 783.19915:16260	101.64143:10 182.19208:12 274.34604:1 618.50543:6 769.92529:3 772.10309:12 780.55450:15 780.59314:21 780.65143:19 781.07910:23 781.09857:33 781.18921:10043 781.37079:10 781.44165:9 781.55157:36 781.58459:38 781.63336:13 781.68195:23 781.82935:5 782.00281:9 782.09113:9 782.18970:2032 782.29999:6 782.35315:14 782.41150:5 782.46014:13 782.56012:47 782.82996:6 782.97595:8 783.07813:11 783.14142:3 783…	173783	5096	3954	2398	1226	753	132	583	3378	45	228	130	472428	13145	3304	222	1654	1384	779	117	951	1460	3142	1755	309337	6901	4786	772	1234	1071	180	6	454	1	14	7	259
8.249	663.152	3-[(2S,3R,4S,5S,6R)-4,5-dihydroxy-6-(hydroxymethyl)-3-[(2S,3R,4S,5S,6R)-3,4,5-trihydroxy-6-(hydroxymethyl)oxan-2-yl]oxyoxan-2-yl]oxy-2-(3,4-dihydroxyphenyl)-5-hydroxy-7-methoxychromen-4-one	[M+Na]+	663.153	C28H32O17	Flavonoid-3-O-glycosides	CEZKIFXYWPTANH-HGVYTWBRSA-N	O=C1C(OC2OC(CO)C(O)C(O)C2OC3OC(CO)C(O)C(O)C3O)=C(OC4=CC(OC)=CC(O)=C14)C=5C=CC(O)=C(O)C5	1.738	6329.58	663.15210:17611 664.15677:2724 665.16144:533	109.02551:8 113.02067:7 141.05283:18 157.03983:13 163.03290:17 167.02768:22 169.06129:5 173.04214:9 185.04451:85 201.04208:18 245.04073:4 245.06795:30 247.10326:13 262.03076:20 273.05649:23 291.03494:6 294.07516:4 319.08994:6 323.06097:11 329.07928:95 338.03772:82 339.04047:40 340.04556:8 347.09335:1343 348.09213:71 357.96613:9 381.05814:5 425.07910:6 437.08179:3 439.20779:8 495.25723:9 501.08069…	3569	1264	3596	4668	795	2622	16022	14597	12577	11688	14728	11057	25358	23128	33554	31305	23327	20593	29860	38023	23550	23602	31949	25533	41382	55472	52093	57385	54975	37071	910799	1013525	536824	467149	1144842	686473	277418
2.978	421.133	3-[(2S,3R,4S,5S,6R)-6-[[(2R,3R,4R)-3,4-dihydroxy-4-(hydroxymethyl)oxolan-2-yl]oxymethyl]-3,4,5-trihydroxyoxan-2-yl]oxy-2-methylpyran-4-one	[M+H]+	421.134	C17H24O12	O-glycosyl compounds	OXNYNKGAOAFFBD-AHZIVMAWSA-N	O=C1C=COC(=C1OC2OC(COC3OCC(O)(CO)C3O)C(O)C(O)C2O)C	1.645	3419.24	421.13281:6984 422.13748:621 423.14215:149	102.05141:13 109.02323:43 110.97507:11 113.10947:3 115.03746:61 120.07961:22 121.08663:13 123.04411:14 127.03749:10259 127.09747:2 127.24001:5 128.04025:220 133.05177:11 137.02086:6 140.07088:11 144.06163:4 146.06628:4 150.06177:10 152.10547:12 162.04875:18 168.08115:12 192.06914:10 193.05789:12 197.10103:2 200.13545:19 213.05339:6 216.11787:7 277.99152:4	185625	231214	132497	253845	152988	183191	177416	206981	35681	189803	178512	36262	38535	25181	178558	207285	32088	188532	229853	367456	294610	340053	218642	226503	258453	144818	192302	223149	251618	238794	439340	514974	433312	350964	274604	341315	277495
5.648	570.306	3-[(3R,5S,10R,13R,14S,17R)-5,14-dihydroxy-10,13-dimethyl-3-[(2R,3R,4S,5S,6R)-3,4,5-trihydroxy-6-(hydroxymethyl)oxan-2-yl]oxy-2,3,4,6,7,8,9,11,12,15,16,17-dodecahydro-1H-cyclopenta[a]phenanthren-17-yl]-2H-furan-5-one	[M+NH4]+	570.327	C29H44O10	Cardenolide glycosides and derivatives	FECZMYDDHKVQIA-MHLHJPRMSA-N	O=C1OCC(=C1)C2CCC3(O)C4CCC5(O)CC(OC6OC(CO)C(O)C(O)C6O)CCC5(C)C4CCC23C	0.935	1703	570.30640:3710 571.31106:951 572.31573:558	null	6965	13558	13117	13742	34420	17648	12556	12068	11432	9761	11828	4754	29653	4758	11911	10526	14956	14346	33701	14526	8962	16346	15020	18992	18371	6707	16851	24167	16340	22063	10395	6508	4226	2099	5351	6637	7532
7.327	860.449	3-[(3S,10S,13R)-14-hydroxy-3-[4-methoxy-6-methyl-5-[3,4,5-trihydroxy-6-[[3,4,5-trihydroxy-6-(hydroxymethyl)oxan-2-yl]oxymethyl]oxan-2-yl]oxyoxan-2-yl]oxy-10,13-dimethyl-1,2,3,4,5,6,7,8,9,11,12,15,16,17-tetradecahydrocyclopenta[a]phenanthren-17-yl]-2H-furan-5-one	[M+NH4]+	860.463	C42H66O17	Cardenolide glycosides and derivatives	ITKDSJDYFJAVTJ-BMRHGRNRSA-N	O=C1OCC(=C1)C2CCC3(O)C4CCC5CC(OC6OC(C)C(OC7OC(COC8OC(CO)C(O)C(O)C8O)C(O)C(O)C7O)C(OC)C6)CCC5(C)C4CCC23C	1.187	2042.9	860.44812:7679 861.45279:2208 862.45746:380	100.82236:2 134.89236:2 160.55574:3 174.55563:3 190.17056:1 193.07402:2 269.76144:2 291.88397:2 312.70932:1 337.16473:2 343.00842:1 392.09534:2 434.80032:3 468.73666:2 661.71661:1 669.67706:13 685.64050:4 692.22314:1 780.54236:8 816.08807:4 843.42078:3 856.89954:8 857.34253:5 859.81268:10 859.89569:9 859.94672:9 860.29358:6 860.37518:19 860.44391:582 860.72894:10 860.88538:30 860.98743:17 861.019…	1513	756	641	866	1682	1603	673	2348	602	1996	1292	1741	477	1303	260	1452	2408	1907	2283	2027	4258	1739	1141	3259	4061	1767	2224	337	1240	411	400	833	435	742	116	1172	1783
19.237	699.355	3-[(3S,5S,8R,10S,13R,14S,17R)-3-[4,5-dihydroxy-6-(hydroxymethyl)-3-[3,4,5-trihydroxy-6-(hydroxymethyl)oxan-2-yl]oxyoxan-2-yl]oxy-14-hydroxy-10,13-dimethyl-1,2,3,4,5,6,7,8,9,11,12,15,16,17-tetradecahydrocyclopenta[a]phenanthren-17-yl]-2H-furan-5-one	[M+H]+	699.359	C35H54O14	Cardenolide glycosides and derivatives	RIPMDUQTRRLJTE-FHSBOVABSA-N	O=C1OCC(=C1)C2CCC3(O)C4CCC5CC(OC6OC(CO)C(O)C(O)C6OC7OC(CO)C(O)C(O)C7O)CCC5(C)C4CCC23C	0.999	1665.68	699.35480:5602 700.35947:1266 701.36413:195	null	29202	46627	44928	32317	24182	39919	25647	40452	29586	32813	31615	21126	50627	41431	30873	21734	36747	24911	28983	34181	28500	32520	32461	23975	23619	21870	26228	21788	33133	21417	102597	162493	138545	75282	106916	150329	38364
30.572	281.051	3-[(E)-2-(3-hydroxyphenyl)ethenyl]-5-methoxyphenol	[M+K]+	281.057	C15H14O3	Stilbenes	VANIIUGEHGLNHB-AATRIKPKSA-N	OC1=CC=CC(C=CC=2C=C(O)C=C(OC)C2)=C1	0.992	1430.61	281.05121:2627 282.05588:597 283.06054:303	null	49957	11560	1704	7943	5886	5696	34738	4466	48542	1953	4661	3499	36964	7850	5306	6603	5905	3185	35280	3933	75243	6707	2529	1438	16431	2200	3820	1582	5082	5485	35418	3099	22060	6186	3256	539	1044
3.967	571.308	3-[(Z)-5-[6-hydroxy-5,5,8a-trimethyl-2-methylidene-3-[3,4,5-trihydroxy-6-(hydroxymethyl)oxan-2-yl]oxy-3,4,4a,6,7,8-hexahydro-1H-naphthalen-1-yl]-3-methylpent-2-enoxy]-3-oxopropanoic acid	[M+H]+	571.311	C29H46O11	Diterpene glycosides	APZDDWSEXQOLKA-DHDCSXOGSA-N	O=C(O)CC(=O)OCC=C(C)CCC1C(=C)C(OC2OC(CO)C(O)C(O)C2O)CC3C(C)(C)C(O)CCC13C	0.999	1482.07	571.30835:9281 572.31302:1922 573.31769:451	null	21515	12829	10931	10580	22015	32312	22009	17070	21463	20488	20983	16029	16110	12053	25341	13774	12966	11286	8866	28969	13180	29657	12258	10717	27793	12729	8109	4219	22277	11977	14934	24799	10926	2815	2535	18460	4235
20.255	364.319	3-[(Z)-heptadec-10-enyl]benzene-1,2-diol	[M+NH4]+	364.321	C23H38O2	Catechols	FNLMCNKPGGHKQL-FPLPWBNLSA-N	OC1=CC=CC(=C1O)CCCCCCCCCC=CCCCCCC	0.788	1720.34	364.31995:5587 365.32461:1067 366.32928:207	207.09950:17 231.30040:6 305.25125:24 306.24878:10 322.21106:9 323.14224:6 364.07669:16 364.12045:9 364.14880:16 364.19348:35 364.23331:7 364.28076:56 364.31998:562 364.52386:13 364.70557:14 365.10272:158 365.20609:35 365.22974:36 365.28284:17 365.32288:65	252203	98119	85078	150861	56687	74843	67382	76692	92477	72212	53466	136084	120704	186020	56565	60052	112443	100226	137983	125806	76015	79409	217538	55001	29270	49010	51740	46073	63834	32788	7475	11506	9698	6291	7546	12126	4467
11.403	367.208	3-[2-(6,7-dihydroxy-1,2,4a-trimethylspiro[3,4,6,7,8,8a-hexahydro-2H-naphthalene-5,2'-oxirane]-1-yl)ethyl]-2-hydroxy-2H-furan-5-one	[M+H]+	367.212	C20H30O6	Butenolides	QMWJARHMJRTJMQ-UHFFFAOYSA-N	O=C1OC(O)C(=C1)CCC2(C)C(C)CCC3(C)C2CC(O)C(O)C43OC4	0.888	5875.33	367.20798:11434 368.21265:1266 369.21731:3757	105.06778:16 107.08720:9 109.09952:24 110.97816:16 112.98793:14 114.94346:10 121.10015:16 133.10065:22 137.05841:8 138.05385:13 140.98746:20 142.07990:4 142.95192:9 151.07417:10 158.97328:9 162.00089:8 176.03891:9 177.05196:30 182.96384:21 221.09479:11 241.08850:15 290.99475:5	39596	32004	80968	30224	77550	30009	33083	71881	83351	76470	24799	30954	49748	110407	47963	35115	79396	46167	45175	84816	50898	52579	50789	44301	73703	38546	63123	78783	82168	125813	1147043	1520038	387645	877193	571247	821916	265185
7.408	627.156	3-[3,4-dihydroxy-6-(hydroxymethyl)-5-[3,4,5-trihydroxy-6-(hydroxymethyl)oxan-2-yl]oxyoxan-2-yl]oxy-2-(3,4-dihydroxyphenyl)-5,7-dihydroxychromen-4-one	[M+H]+	627.155	C27H30O17	Flavonoid-3-O-glycosides	UTECWQIXBMWRRR-UHFFFAOYSA-N	OCC1OC(OC2C(CO)OC(OC3=C(OC4=CC(O)=CC(O)=C4C3=O)C5=CC(O)=C(O)C=C5)C(O)C2O)C(O)C(O)C1O	1.752	36919.4	627.15576:132919 628.16043:26605 629.16510:3304	100.04089:16 101.02265:30 103.03430:18 109.02700:285 109.24741:6 110.03766:3 111.00636:13 115.03622:154 121.02673:42 123.04022:29 127.03712:586 137.02211:79 139.03569:10 145.04788:183 146.05219:23 149.01958:10 153.01616:121 155.04996:15 158.05913:12 163.04160:15 165.01749:110 165.05087:6 175.02890:22 176.93437:7 191.02769:15 195.02126:16 201.05173:27 205.04805:9 215.13965:7 219.02435:28 219.06812…	1970	1674	6519	6014	1969	11334	17766	14715	24901	18524	13642	27688	43149	45555	30454	27729	35507	79688	29061	30078	58396	52892	35588	41425	42969	46239	78406	57713	79808	57915	2041674	2708133	2493642	1809224	2276713	1880587	2249023
14.657	291.158	3-[4-methyl-1-(2-methylpropanoyl)-3-oxocyclohexyl]butanoic acid	[M+Na]+	291.157	C15H24O4	Menthane monoterpenoids	ZIOCYJNRYIRTQD-UHFFFAOYSA-N	CC(C)C(=O)C1(CCC(C)C(=O)C1)C(C)CC(O)=O	1.777	59753.8	291.15714:383629 292.16180:42371 293.16647:2904	141.12320:3 165.59671:8 201.13248:11 245.09943:4 249.56470:19 250.03725:17 250.11418:11 270.08719:7 270.13293:24 270.55048:9 271.06564:33 271.10413:11 271.15729:28 273.14847:6 282.01498:18 290.59821:14 290.93411:11 291.09399:62 291.15689:188942 291.65839:9 291.69998:10 291.75937:20 291.78909:4 291.85123:6 291.99115:10 292.02087:3 292.03870:5 292.06842:8 292.09146:21 292.15887:3040 292.21704:20 29…	7901	12247	15925	11724	11997	4922	34849	65941	43267	39249	56518	51934	80152	147937	124922	80213	126768	101046	309729	282844	470922	505426	372130	408259	642236	537338	915560	732115	651194	915774	5741992	6822925	5493078	5660624	4050753	5105213	15098549
7.89	198.113	3-Acetyl-5-sec-butyl-4-hydroxy-1,5-dihydro-2H-pyrrol-2-one	[M+H]+	198.112	C10H15NO3	Pyrrolines	CEIZFXOZIQNICU-UHFFFAOYSA-N	CCC(C)C\1NC(=O)\C(=C1O)C(C)=O	1	1297.7	198.11256:3001 199.11723:281 200.12190:229	null	349	217	73	507	370	72	410	363	470	154	496	16	13	435	93	237	1010	1	65	210	394	218	860	3661	1609	690	1466	966	563	735	574	358	458	984	279	262	2671
4.677	643.315	3aH-Cyclopentacyclododecene-1,3a,4,9,10,11-hexol, 1,2,3,4,5,8,9,10,11,13a-decahydro-2,5,8,8,12-pentamethyl-, 3a,4,9,10-tetraacetate 1-benzoate, (6E,12Z)-	[M+H]+	643.311	C35H46O11	Jatrophane and cyclojatrophane diterpenoids	JUTSMXHGEKYOLZ-FVIPGMCLSA-N	CC1CC2(OC(C)=O)C(OC(C)=O)C(C)\C=C\C(C)(C)C(OC(C)=O)C(OC(C)=O)C(O)\C(=C/C2C1OC(=O)C3=CC=CC=C3)C	0.998	1159.01	643.31537:3263 644.32004:817 645.32470:125	null	14418	9233	3069	7822	7214	8297	14569	7805	2740	15561	8674	3033	10424	9070	7756	3196	5613	8697	8261	7864	9852	14803	2490	11357	4748	6918	14924	11745	8005	6094	946	482	1209	492	461	786	56817
4.527	136.075	3'-Aminoacetophenone	[M+H]+	136.076	C8H9NO	Alkyl-phenylketones	CKQHAYFOPRIUOM-UHFFFAOYSA-N	CC(=O)C1=CC(N)=CC=C1	1	1680.06	136.07568:4541 137.08035:824 138.08502:498	null	4572	5107	4436	1909	2741	1257	4027	3563	5063	1834	752	691	3247	4821	3873	726	930	3940	240	957	2546	2573	1886	1339	6791	512	3719	803	2208	1704	2585	3742	5162	7457	8816	4710	6728
17.343	409.162	3-Buten-2-one, 4-[4-(beta-D-glucopyranosyloxy)-2-hydroxy-2,6,6-trimethylcyclohexylidene]-	[M+Na]+	409.183	C19H30O8	Terpene glycosides	OSUSRWMGHUUXBY-OHWUEDFNSA-N	CC(=O)[CH]=[C]=[C]1C(C)(C)CC(CC1(C)O)O[C@@H]2O[C@H](CO)[C@@H](O)[C@H](O)[C@H]2O	1.835	7110.37	409.16235:41964 410.16702:5551 411.17169:531	357.60431:17 366.92581:24 368.00824:12 368.61218:18 379.08487:7 388.59131:8 409.04819:16 409.16220:19894 409.25342:173 409.30038:11 409.35074:21 409.38263:6 409.43408:3 409.50443:12 409.56830:3 409.64481:7 409.72940:11 409.77066:11 409.89172:6 410.00089:3 410.10251:7 410.16400:784 410.41299:6 410.44119:3 410.56100:4 410.64560:6	965367	648900	224030	154391	72607	89590	1082590	801156	169456	67238	51380	60451	1874339	410915	237190	72892	61393	49015	1793429	436898	196009	248815	114790	66029	1027882	290808	171691	132692	96746	63135	799962	120159	72847	43273	47270	21881	238450
2.518	273.144	3-Cycloheptene-1-acetic acid, 5-methyl-alpha-methylene-4-(3-oxobutyl)-, (1R,5S)-	[M+Na]+	273.146	C15H22O3	Sesquiterpenoids	NIQIMYXBAQAIAT-HZMBPMFUSA-N	C[C@H]\1CC[C@@H](C\C=C1CCC(C)=O)C(=C)C(O)=O	0.999	2194.16	273.14398:3035 274.14865:848 275.15332:1855	null	93054	103930	65309	186474	46185	103971	53385	65055	68030	41146	116085	164415	153712	73816	78944	121693	82046	144926	19134	42063	188047	196128	167253	142112	30609	32598	26865	26703	39663	39159	12330	8875	12377	10260	10323	8234	12051
8.897	285.13	3-Hexen-1-ol O-b-D-glucopyranoside	[M+Na]+	285.13	C12H22O6	Fatty acyl glycosides of mono- and disaccharides	OZIPFYKAIOOVEJ-ODWUMMNUSA-N	OCC1OC(OCCC=CCC)C(O)C(O)C1O	1.83	2225.27	285.12982:4385 286.13449:468 287.13916:876	109.09883:17 161.05873:10 163.03844:7 243.87755:4 245.03009:16 245.04141:11 263.54266:19 264.11356:18 264.59402:15 267.19177:6 267.92004:11 270.14514:4 284.53314:10 285.04367:8 285.12991:8644 285.17865:67 285.21106:12 285.27420:12 285.89014:12 286.01953:12 286.03720:13 286.13199:211	58106	31729	62162	57267	58419	61047	37169	28964	55491	33304	79764	74430	36361	65842	61717	50175	29143	83067	48460	46444	58591	63607	67095	53793	54182	60334	49346	62496	68432	53918	172733	238028	317938	249288	233186	209925	373134
15.764	465.209	3-Hydroxy-3-(hydroxymethyl)-4-methylpentyl 6-O-[(2S,3R,4R)-3,4-dihydroxy-4-(hydroxymethyl)tetrahydro-2-furanyl]-beta-D-glucopyranoside	[M+Na]+	465.194	C18H34O12	Fatty acyl glycosides of mono- and disaccharides	MHJYRHBCBPGGHL-IFTGIQGKSA-N	CC(C)C(O)(CO)CCO[C@@H]1O[C@H](CO[C@H]2OC[C@](O)(CO)[C@H]2O)[C@@H](O)[C@H](O)[C@H]1O	1.716	3800.74	465.20914:13213 466.21380:1754 467.21847:505	217.08328:10 311.10410:20 382.87372:7 423.98978:7 424.90753:10 429.27814:12 464.62805:4 465.09305:12 465.19055:62 465.24371:1867 465.31711:42 465.34827:11 465.37814:17 466.16537:9 466.24286:138 466.30908:29 466.50790:8	2042	8635	2195	2992	6507	6050	8378	5619	1787	7913	1749	3019	2259	5856	3416	3824	4428	1928	6718	9152	6612	8163	4278	9641	1732	5846	6218	3328	3277	4248	15849	20688	17191	19070	20327	17415	157809
16.288	239.18	3-hydroxy-5,5,8a-trimethyl-3,4,4a,6,7,8-hexahydronaphthalene-2-carboxylic acid	[M+H]+	239.164	C14H22O3	Beta hydroxy acids and derivatives	LQZXAHKUYJVAAR-UHFFFAOYSA-N	O=C(O)C1=CC2(C)CCCC(C)(C)C2CC1O	0.957	5721.23	239.17894:5087 240.18361:884 241.18828:2917	null	1675	5458	2554	3252	3914	3360	2271	1589	2829	6149	1196	4300	1899	2817	2573	9300	2378	2201	2440	1439	4540	4315	5914	2801	2323	1613	3957	4821	2567	2566	5854	10795	2323	9378	2528	3865	15934
2.482	287.113	3-Hydroxy-5-methylphenyl beta-D-glucopyranoside	[M+H]+	287.113	C13H18O7	Phenolic glycosides	YTXIGTCAQNODGD-UJPOAAIJSA-N	CC1=CC(=CC(=C1)O[C@@H]2O[C@H](CO)[C@@H](O)[C@H](O)[C@H]2O)O	1	2035.03	287.11322:2558 288.11789:739 289.12256:1749	null	14844	9044	6884	152828	11927	149642	10139	8041	11502	145310	165838	151980	12515	4025	7217	140451	15534	133266	186960	185931	187243	240273	234807	237042	135382	155526	8635	148200	16604	14805	6164	9720	15812	10479	10267	12202	48815
20.783	917.412	3-hydroxy-6-[(9-hydroxy-4,4,6a,6b,8a,11,11,14b-octamethyl-1,2,3,4a,5,6,7,8,9,10,12,14a-dodecahydropicen-3-yl)oxy]-4-(3,4,5-trihydroxy-6-methyloxan-2-yl)oxy-5-(3,4,5-trihydroxyoxan-2-yl)oxyoxane-2-carboxylic acid	[M+Na]+	917.487	C47H74O16	Triterpene saponins	LXAMCLNOVGHDMD-UHFFFAOYSA-N	O=C(O)C1OC(OC2CCC3(C)C4C=CC5=C6CC(C)(C)CC(O)C6(C)CCC5(C)C4(C)CCC3C2(C)C)C(OC7OCC(O)C(O)C7O)C(OC8OC(C)C(O)C(O)C8O)C1O	0.715	1013.97	917.41174:2076 918.41641:891 919.42108:142	null	20	372	601	179	171	1175	1681	1718	2176	1810	2092	2017	3335	4186	3196	2552	2272	6145	3592	4306	3886	6743	4456	4221	7557	4337	5947	4473	5014	5231	92234	67921	64052	49134	64179	62434	65558
3.403	185.042	3-Hydroxymethylglutarate	[M+Na]+	185.042	C6H10O5	Hydroxy fatty acids	NPOAOTPXWNWTSH-UHFFFAOYSA-N	CC(O)(CC(O)=O)CC(O)=O	1	1086.67	185.04193:1625 186.04660:196 187.05127:213	null	3768	787	578	1475	1639	11	642	1482	662	560	43	1852	571	439	304	57	1541	1273	491	1518	1247	539	1347	3432	181	99	1391	1270	640	253	2253	1134	1872	1250	2234	1833	4860
2.288	190.108	3-Indolepropionic acid	[M+H]+	190.1	C11H11NO2	Indolyl carboxylic acids and derivatives	GOLXRNDWAUTYKT-UHFFFAOYSA-N	C1=CC=C2C(=C1)C(=CN2)CCC(=O)O	0.988	1250.63	190.10774:1068 191.11241:265 192.11708:157	null	11171	13284	9424	13481	9031	87	11512	12283	9869	259	15093	11712	11844	10428	14300	15090	9891	15242	1202	770	13940	12914	1070	15211	13947	368	8907	1022	14665	10447	366	902	3462	2362	2168	850	1590
23.383	280.227	3-methoxy-2-(3-methylbut-2-enyl)-5-pentylphenol	[M+NH4]+	280.227	C17H26O2	Methoxyphenols	FCNLMUQPSJEBQE-UHFFFAOYSA-N	OC=1C=C(C=C(OC)C1CC=C(C)C)CCCCC	1	1887.23	280.22729:2102 281.23196:253 282.23663:221	null	88479	118096	57759	26474	102739	105156	166975	110294	120116	35439	52376	43317	184840	111254	51807	45961	99757	43805	227943	137091	55730	57527	130563	38524	189572	74009	65376	87312	64616	89375	490836	464862	397513	270918	350556	278337	327444
2.849	158.082	3-Methylcrotonylglycine	[M+H]+	158.081	C7H11NO3	N-acyl-alpha amino acids	PFWQSHXPNKRLIV-UHFFFAOYSA-N	O=C(O)CN=C(O)C=C(C)C	1	2726.29	158.08124:4212 159.08591:483 160.09057:826	null	4073	6301	3566	4141	4495	315	4393	4379	4705	617	4569	3928	5317	4016	5251	3514	3459	4934	1147	227	5615	6015	368	6256	5125	646	4282	310	3505	4450	1057	866	22152	8353	7525	1996	27033
15.744	362.325	3-pentadecylbenzene-1,2-diol	[M+ACN+H]+	362.306	C21H36O2	Catechols	DQTMTQZSOJMZSF-UHFFFAOYSA-N	CCCCCCCCCCCCCCCC1=C(O)C(O)=CC=C1	0.929	1430.12	362.32523:5639 363.32989:785 364.33456:99	null	39520	8597	5654	8177	9747	7577	11738	8887	7730	6890	8333	8522	17419	8233	7843	7443	7108	8964	24155	16959	14546	12800	16459	10653	7664	8365	8938	7592	7233	9997	95208	14152	18360	10548	9340	11191	29164
30.209	629.275	4-(((10R,13R)-3-((3-carboxypropanoyl)oxy)-5,14-dihydroxy-13-methyl-17-(5-oxo-2,5-dihydrofuran-3-yl)hexadecahydro-1H-cyclopenta[a]phenanthren-10-yl)methoxy)-4-oxobutanoic acid	[M+Na]+	629.26	C31H42O12	Cardenolides and derivatives	PORLQGCIBQPFNX-ZMOWJJMOSA-N	O=C1OCC(=C1)C2CCC3(O)C4CCC5(O)CC(OC(=O)CCC(=O)O)CCC5(COC(=O)CCC(=O)O)C4CCC23C	1.733	41541.5	629.27472:115265 630.27939:35547 631.28405:3472	224.06264:14 277.20554:8 373.08887:13 611.44257:4 628.49548:16 629.18457:19 629.27521:36889 629.56250:47 629.60309:15 629.65021:10 629.69073:6 629.72565:16 629.80084:6 629.84351:14 629.94391:9 629.97418:7 630.07458:6 630.14471:7 630.19708:2 630.27673:2550 630.40686:34 630.48492:31 630.56390:11 630.72113:9 630.77356:4 630.83905:5 630.93085:1 630.97015:6 631.49829:7	3305931	16376	1376	3316	303	640	367	554	1199	2970	781	486	1965	804	874	1480	2309	1042	1105	297	2501	1018	1549	763	691	305	1045	626	961	159	276	374	285	1	168	45	133
22.925	476.274	4-((9S)-3,5,14-trihydroxy-10-((E)-((1-hydroxybutan-2-yl)imino)methyl)-13-methylhexadecahydro-1H-cyclopenta[a]phenanthren-17-yl)furan-2(5H)-one	[M+Na]+	476.3	C27H41NO6	Cardenolides and derivatives	ASLHXRONSASUAK-FNNAZMBNSA-N	O=C1OCC(=C1)C2CCC3(O)C4CCC5(O)CC(O)CCC5(C=NC(CO)CC)C4CCC23C	1.679	2710.76	476.27435:4836 477.27902:787 478.28369:248	111.04378:4 415.21225:17 433.23694:18 475.76862:6 476.15540:9 476.27332:863 476.33295:12 476.37457:17 477.26505:85 477.28729:73 477.33331:8	125906	7771	10116	59344	9458	8428	3788	8327	7684	94117	114118	90722	4465	5541	9480	108012	8231	149286	5973	220925	337791	347497	8499	210484	187636	140445	5140	168010	5114	8551	394571	386792	6509	185309	180413	136021	9674
5.647	545.293	4-({5-[5-hydroxy-3-({[(2Z)-2-methylbut-2-enoyl]oxy}methyl)pentyl]-8a-(hydroxymethyl)-5,6-dimethyl-3,4,4a,5,6,7,8,8a-octahydronaphthalen-1-yl}methoxy)-4-oxobutanoic acid	[M+Na]+	545.308	C29H46O8	Colensane and clerodane diterpenoids	OVBBFGXDDIFFMB-SDPNRITHSA-N	O=C(OCC(CCO)CCC1(C)C(C)CCC2(C(=CCCC21)COC(=O)CCC(=O)O)CO)C(=CC)C	0.962	1564.53	545.29333:627 546.29800:326 547.30267:347	null	4451	7796	14492	21023	7097	5933	19420	24593	3589	3077	6504	9898	5221	6241	21391	7209	4708	14126	21106	10600	24668	9449	30148	4727	14308	8880	5086	10395	4595	7394	55682	75435	4668	1334	4243	94591	8621
16.615	305.114	4-(2,3-Dihydroxy-3-methylbutoxy)furo(3,2-g)chromen-7-one	[M+H]+	305.114	C16H16O6	Psoralens	PEWFWDOPJISUOK-UHFFFAOYSA-N	O=C1OC=2C=C3OC=CC3=C(OCC(O)C(O)(C)C)C2C=C1	1	1799.76	305.11392:4756 306.11859:465 307.12326:572	null	11073	9625	4290	5194	5985	10146	8902	13878	13777	10252	8621	13581	4286	15396	10348	6476	10902	11170	39558	48064	36589	41623	39043	43112	46748	47161	39231	48711	41016	41063	60779	60789	55836	43224	43822	43601	197565
7.887	395.226	4-(2,6,6-Trimethyl-4-oxo-2-cyclohexen-1-yl)-2-butanyl beta-D-glucopyranoside	[M+H]+	395.204	C19H32O7	Fatty acyl glycosides of mono- and disaccharides	NYLNHNDMNOPWAZ-ZEGIJQCCSA-N	CC(CCC1\C(=C/C(=O)CC1(C)C)C)O[C@@H]2O[C@H](CO)[C@@H](O)[C@H](O)[C@H]2O	1.314	1833.57	395.22552:4988 396.23019:1018 397.23486:234	100.42095:1 100.62148:1 100.99342:2 101.04236:2 101.51143:1 101.77795:1 101.87975:3 102.08700:2 102.50565:1 102.66418:1 102.77171:1 102.93928:1 103.07696:2 103.34906:2 103.53303:1 103.54541:3 103.78447:1 103.88548:2 103.96527:2 104.04863:1 104.17108:1 104.25808:1 104.28471:2 104.63312:3 105.02130:1 105.32442:3 105.49927:3 105.82130:2 105.99670:1 106.21886:2 106.34975:1 106.67283:2 106.94244:1 107…	12503	30950	8541	25578	9193	8117	9449	8518	7521	15240	16338	28369	8140	9890	9980	8282	8903	26386	11361	11546	19640	12386	28509	19610	10028	17435	10040	9263	10351	9059	3180	7183	4280	5165	5118	7606	28586
9.945	500.126	4-(2-Nitroethyl)phenyl 6-O-?-D-xylopyranosyl-?-D-glucopyranoside	[M+K]+	500.116	C19H27NO12	Phenolic glycosides	ZHVLPKFAODFQST-BMVMOQKNSA-N	O=N(=O)CCC1=CC=C(OC2OC(COC3OCC(O)C(O)C3O)C(O)C(O)C2O)C=C1	0.992	6419.58	500.12268:2591 501.12735:347 502.13202:49	null	1579	1119	8317	10101	7014	2561	15792	11949	15812	13197	6184	7106	16961	12262	13546	14407	14768	8371	12385	9075	3038	6248	11494	18172	9706	13007	13725	10157	13261	12782	846214	1115474	847615	73892	833046	688859	30483
19.928	413.27	4-(3,12,14-trihydroxy-10,13-dimethylhexadecahydro-1H-cyclopenta[a]phenanthren-17-yl)furan-2(5H)-one	[M+Na]+	413.23	C23H34O5	Cardenolides and derivatives	SHIBSTMRCDJXLN-UHFFFAOYSA-N	O=C1OCC(=C1)C2CCC3(O)C4CCC5CC(O)CCC5(C)C4CC(O)C23C	0.782	2226.23	413.27048:3765 414.27515:689 415.27981:391831	100.03377:1 100.63654:1 107.22076:1 107.73644:2 109.78236:1 110.97370:3 112.01311:18 112.36681:2 114.57886:3 116.07116:2 117.72781:2 121.06104:1 121.74516:1 122.37350:1 122.88966:2 123.11728:12 123.55766:1 123.90977:1 124.67761:2 126.02126:5 128.09337:1 130.93761:1 131.62711:1 134.16940:1 135.69673:1 135.85481:2 137.59154:2 137.73438:2 142.85541:2 143.08832:5 144.80356:1 152.47026:2 154.65132:2 1…	96110	50898	37730	128644	43485	54899	32104	34376	34600	43159	34185	93856	36097	36671	27420	35442	90289	167850	40873	54231	152932	149273	131909	123281	76377	27204	80709	30130	86458	69232	14174	17837	8284	22785	22600	8141	9623
5.369	403.176	4-(4-hydroxy-2-methoxy-3,5,6-trimethylbenzoyl)oxy-2-methoxy-3,5,6-trimethylbenzoic acid	[M+H]+	403.176	C22H26O7	Depsides and depsidones	MUQKNNNEHVXLOL-UHFFFAOYSA-N	COC1=C(C)C(OC(=O)C2=C(OC)C(C)=C(O)C(C)=C2C)=C(C)C(C)=C1C(O)=O	1	2509.75	403.17575:6392 404.18042:1227 405.18509:4153	null	42870	52529	47566	23207	39126	5977	44304	49905	31231	22768	44453	21802	49812	32898	61607	46273	40458	23937	17475	25123	24796	27051	18892	24463	91842	18533	26890	21857	35387	26698	15070	8235	111604	50571	55629	12766	123808
3.768	296.134	4-(beta-D-Glucopyranosyloxy)-2-methylenebutanoic acid	[M+NH4]+	296.134	C11H18O8	Saccharolipids	QJALTHDWQWOLLT-ZBGLXGBJSA-N	OC[C@H]1O[C@@H](OCCC(=C)C(O)=O)[C@H](O)[C@@H](O)[C@@H]1O	1	1121.17	296.13412:3710 297.13879:966 298.14346:808	null	209248	234688	174756	9499	211607	217643	186081	223842	219023	205209	95326	8484	270025	208620	185199	241067	263760	11269	293654	240535	10505	12300	251314	9786	218695	175756	159067	165363	253100	242225	108893	123388	154005	6469	4560	101109	21800
5.697	353.083	4-(Hexopyranosyloxy)-3-methoxybenzoic acid	[M+Na]+	353.084	C14H18O9	Hydrolyzable tannins	JYFOSWJYZIVJPO-UHFFFAOYSA-N	COC1=C(OC2OC(CO)C(O)C(O)C2O)C=CC(=C1)C(O)=O	1	2256.12	353.08322:6248 354.08789:723 355.09256:83529	null	11370	13520	4394	14885	4176	22802	29092	25694	36483	30373	25190	19019	9897	25944	25973	18548	23997	6678	30008	23205	11477	6440	3735	5153	28269	33420	39604	15382	30355	19994	132930	139796	242034	4749	6548	165624	6163
10.274	525.277	4,4,8,10,14-pentamethyl-17-(4,5,6-trihydroxy-6-methylheptan-2-yl)-2,5,6,7,9,15-hexahydro-1H-cyclopenta[a]phenanthrene-3,16-dione	[M+K]+	525.296	C30H46O5	Triterpenoids	PGQUPZCFLHXEHV-UHFFFAOYSA-N	CC(CC(O)C(O)C(C)(C)O)C1=C2C=CC3C4(C)CCC(=O)C(C)(C)C4CCC3(C)C2(C)CC1=O	1.602	3010.55	525.27722:10520 526.28189:1584 527.28656:385	163.04210:16 240.11134:14 308.13846:25 402.24542:21 489.23880:6 507.24326:10 524.71393:6 524.79993:4 525.05511:14 525.11005:31 525.16650:9 525.22992:226 525.27655:4441 525.42938:6 525.46948:8 525.52472:3 525.78845:10 525.89960:7 525.96399:9 526.08655:11 526.12390:16 526.17139:4 526.23480:28 526.27802:212 526.33594:62	81217	52764	31294	15890	30990	30529	53464	30427	7448	24835	18006	16578	42193	10955	38509	12504	4255	33126	46882	63843	59228	36715	40378	23979	44409	61729	31849	41460	14694	7757	365809	79425	30583	22653	48092	16388	73664
14.095	303.12	4,5-Dihydroxy-1a-(3-hydroxy-1-propen-2-yl)-7,7a-dimethyl-4,5,6,7,7a,7b-hexahydronaphtho[1,2-b]oxiren-2(1aH)-one	[M+Na]+	303.12	C15H20O5	Sesquiterpenoids	CMSNWOFIEFOALE-UHFFFAOYSA-N	CC1CC(O)C(O)\C2=C\C(=O)C3(OC3C12C)C(=C)CO	1	1708.54	303.11963:3567 304.12430:631 305.12896:863	null	13435	6161	15273	15031	5598	3883	13024	7295	7334	5002	24859	4124	15235	6090	5572	7982	9224	18802	16102	10332	16473	22737	14365	14744	5895	11704	30294	8634	17687	8027	59858	70691	39347	49515	42022	38684	282865
16.006	157.102	4,5-dihydroxy-3-propylcyclopent-2-en-1-one	[M+H]+	157.086	C8H12O3	1,2-diols	LFRFNLMDZHTVHB-UHFFFAOYSA-N	O=C1C=C(CCC)C(O)C1O	0.958	2866.5	157.10063:4122 158.10530:681 159.10997:7380	null	47	23	307	1	553	9	1	46	571	290	35	100	40	1	610	815	84	27	1	392	399	88	1	403	211	63	748	238	90	116	1899	752	2035	1932	1953	1977	288
2.568	282.137	4,7,8-trimethoxy-3,5-dimethylchromen-2-one	[M+NH4]+	282.134	C14H16O5	Coumarins and derivatives	PKKTXAMCHLIVDS-UHFFFAOYSA-N	COC1=C(OC)C2=C(C(C)=C1)C(OC)=C(C)C(=O)O2	1	1335.29	282.13483:2046 283.13949:1018 284.14416:599	null	171992	209526	156091	100972	135043	52164	134317	205772	128886	21186	56747	75235	175015	129369	183814	175765	137617	79254	41154	17643	114570	102549	137057	129567	135926	12215	100525	15084	154156	144945	9735	6936	561894	92324	105743	9243	148961
3.128	419.239	4-[(2R,3R)-3-[(3,4-dimethoxyphenyl)methyl]-4-methoxy-2-(methoxymethyl)butyl]-1,2-dimethoxybenzene	[M+H]+	419.241	C24H34O6	Dibenzylbutane lignans	KFLQGJQSLUYUBF-PMACEKPBSA-N	O(C1=CC=C(C=C1OC)CC(COC)C(COC)CC2=CC=C(OC)C(OC)=C2)C	1	1119.97	419.24002:2228 420.24469:399 421.24936:306	null	19123	47290	29388	22010	17042	28823	16348	24323	29476	8159	39743	33979	21707	16218	15447	18759	17214	7831	12695	26617	23770	20244	14318	30439	20012	5056	10580	4689	33879	15770	5274	3486	3426	1115	1826	2940	4998
5.927	856.441	4-[(7R,11S,14S,16R)-14-[(4-methoxy-6-methyl-5-{[(2S,3R,4S,5S,6R)-3,4,5-trihydroxy-6-({[(2R,3R,4S,5S,6R)-3,4,5-trihydroxy-6-(hydroxymethyl)oxan-2-yl]oxy}methyl)oxan-2-yl]oxy}oxan-2-yl)oxy]-7,11-dimethyl-2-oxapentacyclo[8.8.0.0?,?.0?,?.0??,??]octadec-5-en-6-yl]-2,5-dihydrofuran-2-one	[M+NH4]+	856.431	C42H62O17	O-glycosyl compounds	DVFXEUYOOYUTOA-DYCWBZJYSA-N	O=C1OCC(=C1)C2=CCC34OC54CCC6CC(OC7OC(C)C(OC8OC(COC9OC(CO)C(O)C(O)C9O)C(O)C(O)C8O)C(OC)C7)CCC6(C)C5CCC23C	1.523	8117.93	856.44098:51606 857.44565:17215 858.45031:2461	100.02053:3 100.05880:1 100.19454:2 100.25026:2 100.49768:2 100.62500:2 100.76811:1 100.89560:2 100.92006:2 100.97598:2 101.14032:2 101.34682:2 101.52548:2 101.55353:1 101.69028:2 101.79904:1 101.90436:1 102.05540:15 102.33319:2 102.51273:2 102.59022:2 102.72767:1 102.82993:2 102.92872:4 103.35970:2 103.38092:2 103.49059:2 103.69416:1 103.85538:2 103.92984:2 103.98669:3 104.05753:1 104.11964:1 10…	723	2645	1272	434	3286	504	4032	444	1717	445	1807	3067	322	2256	1300	2983	273	2468	2661	997	1583	496	522	993	2189	575	232	486	1159	1351	1655	843	27	20	60	1338	82
3.339	367.108	4-[(Z)-4-(4-hydroxy-3-methoxyphenyl)-2,3-dimethylbut-3-enyl]-2-methoxyphenol	[M+ACN+H]+	367.11	C20H24O4	Lignans, neolignans and related compounds	OPAORDVBZRVVNQ-LCYFTJDESA-N	OC1=CC=C(C=C1OC)C=C(C)C(C)CC2=CC=C(O)C(OC)=C2	1	2222.37	367.10892:2467 368.11358:818 369.11825:271	null	17944	8761	14224	426853	12763	370985	4978	8006	315822	16327	9801	128477	384513	166492	11425	5246	372009	208756	303652	13710	474570	497247	316747	401959	27214	234949	4886	225129	7093	4443	21466	21634	6447	29538	15088	19303	1273512
3.126	357.203	4-[2-[(1R,4aS,5R,8aS)-6-hydroxy-5-(hydroxymethyl)-5,8a-dimethyl-2-methylidene-3,4,4a,6,7,8-hexahydro-1H-naphthalen-1-yl]ethyl]-2H-furan-5-one	[M+Na]+	357.203	C20H30O4	Diterpene lactones	GVRNTWSGBWPJGS-YVKFZJNCSA-N	O=C1OCC=C1CCC2C(=C)CCC3C(C)(CO)C(O)CCC23C	1	1672.48	357.20291:1501 358.20758:453 359.21225:505	null	61909	78730	39267	73933	40956	28602	45082	67340	47858	49075	24488	63027	68623	41597	53927	51770	46509	20764	16576	54512	63821	73874	53610	25938	48060	31277	28448	33756	45921	43361	53090	65191	9102	7854	7015	48764	58336
16.398	460.326	4-[3-methyl-5-(5,6,7-trihydroxy-1,2,4a,5-tetramethyl-3,4,6,7,8,8a-hexahydro-2H-naphthalen-1-yl)pentoxy]-4-oxobutanoic acid	[M+H-H2O]+	460.327	C24H42O7	Colensane and clerodane diterpenoids	DQOOFQPFNNGTHL-UHFFFAOYSA-N	CC(CCOC(=O)CCC(O)=O)CCC1(C)C(C)CCC2(C)C1CC(O)C(O)C2(C)O	1	2415.83	460.32608:5524 461.33075:868 462.33542:299	null	5937	17448	9874	8108	15547	17676	11122	13621	10194	10277	8448	7057	15560	16630	12692	14912	16685	19345	14696	17319	16781	18015	17818	17303	15654	6490	14975	16165	15665	17565	18489	26484	18459	15821	17252	16890	242445
19.241	427.172	4-[5-(4-hydroxy-3,5-dimethoxyphenyl)-3,4-dimethyloxolan-2-yl]-2,6-dimethoxyphenol	[M+Na]+	427.173	C22H28O7	7,7'-epoxylignans	CAUANPLJFMVCHO-UHFFFAOYSA-N	COC1=CC(=CC(OC)=C1O)C2OC(C(C)C2C)C3=CC(OC)=C(O)C(OC)=C3	1.693	3337.42	427.17236:6163 428.17703:730 429.18170:331	216.07138:25 253.18274:8 320.56485:6 379.15332:6 386.14801:8 426.31439:8 426.69571:19 426.99829:11 427.17291:1295 427.23187:62 427.27014:38 427.35464:38 427.39987:19 427.98224:6 428.17249:67 428.24194:19 428.32773:8	7871	8580	9505	4064	10532	5615	10516	16345	11726	29220	18665	11977	19795	16563	24970	18218	13243	16963	13391	24683	24544	31705	21804	22653	17010	13266	15693	17206	18408	17870	218319	283118	255113	262027	330140	299288	169000
6.489	706.373	4-[5-(4-hydroxy-3-methoxyphenyl)-3,4-dimethyloxolan-2-yl]-2-methoxyphenol	[2M+NH4]+	706.363	C20H24O5	7,7'-epoxylignans	GMXMKSFJQLFOSO-UHFFFAOYSA-N	COC1=CC(=CC=C1O)C2OC(C(C)C2C)C3=CC=C(O)C(OC)=C3	0.99	1086.19	706.37299:3235 707.37765:1008 708.38232:244	null	2237	2882	7875	5617	7195	4831	6287	5030	2001	4922	11136	6757	13188	5743	7433	5691	1233	2822	4646	1534	1910	2137	6326	11693	4228	1351	3228	2552	3263	4485	338	347	71	2022	264	2593	1460
16.287	431.279	4-{[5-(7-Hydroxy-5,5,8a-trimethyl-2-methylenedecahydro-1-naphthalenyl)-3-methylpentyl]oxy}-4-oxobutanoic acid	[M+Na]+	431.277	C24H40O5	Diterpenoids	RJFVWGBZBUWHAM-UHFFFAOYSA-N	CC(CCOC(=O)CCC(O)=O)CCC1C(=C)CCC2C(C)(C)CC(O)CC12C	1.863	607541	431.27844:913904 432.28311:229236 433.28778:25591	100.07292:1 100.43165:1 100.46825:2 100.69675:4 100.78403:2 101.43810:2 101.56776:2 101.62737:2 101.71855:2 101.84489:1 102.08724:2 102.15028:3 102.30868:3 102.60806:2 103.00659:1 103.03130:1 103.47842:1 103.74928:4 104.08260:1 104.12873:2 104.15003:3 104.28141:3 104.30273:1 104.32760:2 104.94315:2 104.98591:1 105.33191:2 105.37475:2 105.54443:1 105.59267:2 105.62842:2 105.66417:2 105.90745:1 106…	8279	8296	5802	3149	10980	10369	16265	13221	10932	5445	1490	9578	2895	6883	10240	5893	1625	3378	2547	2203	12493	16342	3814	8549	2615	7830	1921	2607	2016	4720	3879	4430	3193	4837	6767	7852	4685
3.406	511.191	4aH-Phenanthro[2,1-c]pyran-4a-carboxylic acid, 1,3,4,4b,5,7,8,9,10,10a,10b,11,12,12a-tetradecahydro-6,10-dihydroxy-3,4b,7,7,10a,12a-hexamethyl-12-methylene-1,4,5,8-tetraoxo-, methyl ester, (4aR,4bR,10aR,12aS)-	[M+H-H2O]+	511.194	C26H32O9	Steroid lactones	YGLJLBFWQLNDEJ-ZAOKCOLMSA-N	COC(=O)[C@@]12C(=O)C(C)OC(=O)[C@@]1(C)C(=C)CC3[C@@]4(C)C(O)CC(=O)C(C)(C)\C4=C(O)\C(=O)[C@@]23C	0.999	1201.34	511.19214:2051 512.19681:731 513.20147:170	null	19044	14523	19613	12331	13824	18006	25208	13766	11922	16730	12691	19221	13418	14356	11680	10031	15565	10508	6447	9202	14852	15263	5480	5985	12455	12853	14759	7827	7438	17307	6135	3322	4042	4123	1268	4076	11506
2.486	365.19	4-Allyl-1-{[1-(3,4-dimethoxyphenyl)-2-propanyl]oxy}-2-methoxybenzene	[M+Na]+	365.172	C21H26O4	Dimethoxybenzenes	HIENDSLJNWIKCF-UHFFFAOYSA-N	COC1=C(OC)C=C(CC(C)OC2=C(OC)C=C(CC=C)C=C2)C=C1	1.64	2414.88	365.19077:2669 366.19543:437 367.20010:100	140.07103:4 185.04340:14 203.04985:5 230.11322:3 266.95740:11 281.13385:29 281.15051:55 311.14261:9 329.16669:44 347.17480:51 348.17035:11 356.68320:17 364.70270:3 364.96536:2 365.01520:6 365.10355:5144 365.18768:719 365.26776:21 365.32050:7 365.44064:2 366.09741:314 366.18738:29 366.22571:26 366.25565:3	8606	3583	17320	1	21311	1	3336	4025	4874	1	1	1	23694	19174	7362	1	2584	1	1	1	1	1	1	1	1	1	9973	1	278	1121	7834	5505	17124	7545	6612	3835	229255
5.924	404.202	4-amino-5-(5-hydroxy-2',6-dimethyl-5'-prop-1-en-2-ylspiro[7-oxabicyclo[4.1.0]heptane-3,1'-cyclopentane]-2-yl)oxy-5-oxopentanoic acid	[M+Na]+	404.204	C20H31NO6	Glutamic acid and derivatives	RMFZYEBIQCUWPE-UHFFFAOYSA-N	O=C(O)CCC(N)C(=O)OC1C2OC2(C)C(O)CC13C(C(=C)C)CCC3C	0.999	1516.49	404.20200:6178 405.20666:2609 406.21133:863	null	70316	44632	85239	29009	34522	41449	48219	81907	45843	35868	76940	40729	89751	81212	39590	87455	66796	41300	106436	58097	43956	28547	29876	23381	40884	31589	38673	50938	79170	74552	3323	11742	12357	3464	5800	11192	13333
8.529	423.125	4'-Demethylepipodophyllotoxin	[M+Na]+	423.11	C21H20O8	Podophyllotoxins	YVCVYCSAAZQOJI-JHQYFNNDSA-N	O=C1OCC2C(O)C3=CC=4OCOC4C=C3C(C5=CC(OC)=C(O)C(OC)=C5)C12	1.678	1924.1	423.12527:3958 424.12994:551 425.13461:354	259.08777:11 259.58719:5 347.53088:5 383.05228:8 403.57840:8 405.26001:13 422.67163:12 422.93604:7 423.01471:10 423.08847:634 423.14917:73 423.20956:43 423.27243:5 423.33670:21 423.58008:16 424.09232:18 424.13797:11 424.20313:4 424.28909:5	34935	31184	27646	5898	8614	18647	23731	25071	23756	32204	32160	25070	21811	12148	29261	29150	6858	23865	21694	8883	39925	25665	21308	25744	23619	29761	24506	34570	32535	31637	221986	324145	222399	162803	253250	188814	149239
11.461	287.125	4-epivulgarin	[M+Na]+	287.13	C15H20O4	Eudesmanolides, secoeudesmanolides, and derivatives	NGPDZEACIWDCKX-WCLYBPTNSA-N	O=C1OC2C(CCC3(C(=O)C=CC(O)(C)C23)C)C1C	1.751	5689.33	287.12466:14154 288.12933:1453 289.13400:2281	121.02697:7 127.10946:18 133.10014:22 246.51875:28 246.90121:4 266.09503:22 269.17932:10 278.05127:4 286.62738:54 287.05328:126 287.12366:9475 287.22034:21 287.24496:14 287.28976:4 287.33807:3 287.39130:3 287.58594:3 287.62668:6 288.05212:14 288.12576:252 288.27051:5	66343	49717	80599	67904	70268	53424	53917	69095	88723	64925	48784	81748	107204	120924	66932	62701	96640	94653	89165	100954	91914	93820	73114	68274	96181	71455	80634	72001	97545	117327	660050	855285	523908	518015	529275	559130	247068
2.747	289.091	4H-Pyran-4-one, 3-(beta-D-glucopyranosyloxy)-2-methyl-	[M+H]+	289.092	C12H16O8	O-glycosyl compounds	YGSIRXHFAUFUEJ-GPTQDWHKSA-N	CC/1=C(O[C@@H]2O[C@H](CO)[C@@H](O)[C@H](O)[C@H]2O)/C(=O)/C=C\O1	1.694	7464.48	289.09109:24175 290.09576:1520 291.10043:372	109.02682:194 110.03082:7 112.99502:4 127.03797:6943 127.36434:3 128.04256:151 150.05794:7 198.08926:7 200.07205:12 203.07558:12	246749	294777	23910	311012	15033	309217	220187	23622	14663	246923	293956	155133	21282	15994	251148	270168	21721	196230	270012	248037	297235	330847	378466	377028	222024	203023	27985	184182	31412	20406	633358	616721	25153	552682	415876	585665	614644
24.546	281.171	4-hydroxy-1-methoxy-6,6,9a-trimethyl-4,5,5a,7,8,9-hexahydro-1H-benzo[e][2]benzofuran-3-one	[M+H]+	281.174	C16H24O4	Naphthofurans	DGADHBAZBHETGH-UHFFFAOYSA-N	COC1OC(=O)C2=C1C3(C)CCCC(C)(C)C3CC2O	1	1439.9	281.17285:5036 282.17752:535 283.18219:81	null	135362	84223	94882	72496	90375	67456	77290	95934	115894	77034	93067	166904	90586	100909	94449	90092	106838	98762	116257	134803	138676	151852	170656	104633	116372	129372	121976	153409	110888	151744	38085	58598	29616	29143	27514	22313	86445
3.635	281.07	4-hydroxy-1'-methylspiro[benzo[e][1,3]oxazine-2,3'-indolin]-2'-one	[M+CH3OH+H]+	281.09	C16H12N2O3	Benzoxazines	OZPNYAHEDUKMPF-UHFFFAOYSA-N	O=C1N(C=2C=CC=CC2C31N=C(O)C=4C=CC=CC4O3)C	0.941	2179.46	281.07150:1900 282.07617:620 283.08084:2976	101.00698:15 103.05081:10 105.07079:14 107.01578:6 108.05103:28 108.99131:17 109.04573:3 109.07667:20 110.07069:31 110.97421:72 111.01057:35 116.05451:4 119.04733:59 119.07166:12 120.04533:17 120.07964:26 121.08038:24 122.05461:49 122.08911:11 122.95987:45 122.99014:17 123.04993:11 123.97929:8 127.05929:7 127.93488:12 133.03174:5 133.98428:7 134.97649:6 135.06543:75 135.08978:7 136.04964:20 136.0…	10415	21474	22210	403889	31253	16932	6858	16211	265019	7512	10693	307707	359144	289873	13612	15511	385142	309561	26821	18811	457450	319527	312939	452396	5329	25991	20588	15913	12665	9426	13082	11498	34841	17889	13218	23172	36463
4.159	337.138	4'-hydroxy-2',4,6'-trimethoxychalcone	[M+Na]+	337.11	C18H18O5	Cinnamylphenols	FQZORWOCAANBNC-RMKNXTFCSA-N	O=C(C=CC1=CC=C(OC)C=C1)C=2C(OC)=CC(O)=CC2OC	1.001	1918.08	337.13815:3211 338.14282:1461 339.14749:835	103.05177:19 105.04221:16 106.03563:13 107.04518:53 107.06970:3 108.04659:31 109.02939:43 109.04755:14 111.04344:21 112.03864:45 114.04991:12 115.04893:3 115.99448:28 116.07319:13 117.05712:19 118.02631:13 118.06302:89 119.03745:6 119.06022:27 120.04910:7 120.08290:10 125.06319:11 127.03078:13 127.04278:7 128.89192:15 129.06671:8 130.06395:213 131.04518:14 131.06908:23 132.05855:12 132.08253:17 1…	35120	36836	27135	94928	41661	89779	37288	51559	80635	81645	89090	36699	56018	82387	63382	108328	40947	70567	177332	129481	145032	132170	57025	131298	125485	102132	61363	134452	122969	118705	83390	83961	114391	71596	73270	109426	234735
6.392	381.202	4-hydroxy-3-[(2E,6E)-4-hydroxy-3,7,11-trimethyldodeca-2,6,10-trienyl]benzoic acid	[M+Na]+	381.205	C22H30O4	Sesquiterpenoids	LSQRGMPMJOCLHX-GONBZBRSSA-N	CC(C)=CCC\\C(C)=C\\CC(O)C(\\C)=C\\CC1=C(O)C=CC(=C1)C(O)=O	1.813	17324.3	381.20135:20661 382.20602:2099 383.21069:926	131.04802:29 172.13148:4 200.10278:48 201.16153:6 219.14647:11 297.15741:134 327.16837:41 345.18301:54 346.16669:6 353.11282:6 363.18716:125 364.19296:23 380.61008:12 380.71866:8 381.00360:3 381.05447:49 381.15146:357 381.20181:28582 381.45203:27 381.50522:5 381.53015:2 381.59470:9 381.64227:5 381.66660:21 381.70343:13 381.85925:3 382.11484:25 382.15976:72 382.20346:641	32074	30682	29383	80912	33069	71938	86890	35021	30693	89392	79394	67005	67719	44285	98002	105417	51049	107756	134297	124551	55161	67946	89614	83193	90697	101676	37998	92242	56131	24821	16529	18469	18799	9059	3644	9753	1230644
2.897	166.085	4-hydroxy-4-(pyridin-2-yl)butan-2-one	[M+H]+	166.09	C9H11NO2	Pyridines and derivatives	NYKHQRHPWDLZTL-UHFFFAOYSA-N	O=C(C)CC(O)C1=NC=CC=C1	1.665	3823.63	166.08508:6534 167.08975:526 168.09442:51	101.03783:71 102.04484:828 103.05300:19951 103.38411:6 104.05545:156 105.05614:45 105.06733:22 117.05730:34 118.06387:390 119.07157:211 120.07963:1524 120.65983:2 121.08432:36 123.04043:10	185480	209162	184558	202615	182618	186024	135219	210294	187520	194099	209877	162484	237509	175851	218796	220352	179559	3256	301569	262830	3744	4017	4939	4650	255596	242627	198256	182743	239158	246344	283954	275404	317589	5118	865	240303	4115
8.068	286.133	4-hydroxy-5-(1,2,3-trihydroxy-3-phenylpropyl)oxolan-2-one	[M+NH4]+	286.129	C13H16O6	Gamma butyrolactones	ITWCBKGNWXDVFP-UHFFFAOYSA-N	OC(C(O)C1OC(=O)CC1O)C(O)C2=CC=CC=C2	0.996	1421.58	286.13342:2159 287.13809:0 288.14276:0	null	16013	15003	15212	8732	11859	9210	16171	14352	17685	16078	15634	11182	16402	10413	11889	13980	17864	11974	19059	20275	18087	63867	17384	20081	15172	16088	41449	16954	31643	44763	16784	19716	7806	6421	7881	5388	175717
16.287	259.169	4-hydroxy-5-[2-[(E)-3-hydroxyprop-1-enyl]-4-methylphenyl]-3-methylhexan-2-one	[M-H2O+H]+	259.169	C17H24O3	Aromatic monoterpenoids	FTTQBBNJVTYJPS-AATRIKPKSA-N	CC(C(O)C(C)C1=C(\C=C\CO)C=C(C)C=C1)C(C)=O	1	3316.92	259.16919:4665 260.17386:532 261.17852:7640	null	12956	3052	6047	12985	8596	6851	10369	10672	14433	10658	4094	8640	12149	5236	5193	12965	4860	3234	16427	10079	9644	8029	13728	18105	12305	3376	5292	14981	9551	3321	11062	16015	11891	7433	15713	13366	13329
18.433	293.21	4-hydroxy-6-[2-(2-methyl-1,2,4a,5,6,7,8,8a-octahydronaphthalen-1-yl)ethyl]oxan-2-one	[M+H]+	293.211	C18H28O3	Delta valerolactones	XQUGJIFOYBNDBQ-UHFFFAOYSA-N	O=C1OC(CCC2C(C=CC3CCCCC32)C)CC(O)C1	1.149	3254.45	293.20999:4679 294.21466:746 295.21933:559	105.06945:107 106.03937:8 107.04810:148 115.11485:10 117.06885:21 119.08342:36 120.95417:8 121.06136:17 121.10441:8 122.07004:10 125.05495:16 128.06413:10 133.09680:12 135.08098:6 137.09856:11 137.48576:23 143.08856:10 145.05927:6 145.10162:18 149.09358:5 151.11189:29 154.12015:17 161.09343:9 163.10962:24	44031	34173	40179	28110	8604	19007	43201	23897	13755	59851	30603	24956	66065	29630	44409	40502	26138	18684	72072	67087	60665	70278	65718	56021	62883	46715	47360	50921	35479	36821	559857	606800	663671	327623	447005	633978	426198
4.343	393.212	4-hydroxy-7-methoxy-2,3,8-trimethyl-3-(4-methylpent-3-enyl)-2H-benzo[g][1]benzofuran-6,9-dione	[M+Na]+	393.168	C22H26O5	Naphthofurans	GDSPWZDWUUGKIM-UHFFFAOYSA-N	COC1=C(C)C(=O)C2=C(C=C(O)C3=C2OC(C)C3(C)CCC=C(C)C)C1=O	1.195	2903.32	393.21423:4211 394.21890:1501 395.22357:309	127.03856:10 133.05971:25 163.05917:15 165.06868:7 179.06589:11 183.09917:16 249.13014:19 254.07924:11 261.15573:44 273.12897:49 291.10571:12 291.14755:16 297.06647:27 338.21295:21 375.16364:37 392.50204:13 392.64734:18 392.69016:34 392.72986:75 392.99130:11 393.03204:17 393.08755:87 393.10614:70 393.17273:343 393.21158:479 393.28287:13 393.59845:25 393.64676:33 393.70200:32 393.73343:74 393.8814…	527141	500691	153994	40824	219937	516265	179291	192453	165685	155087	123187	18251	206769	157192	154639	195744	194015	51764	242827	165486	48633	59966	574562	606499	144584	110117	103649	85551	209456	193673	9079	8675	12255	2610	7664	10718	14836
14.757	292.16	4-hydroxy-8-methoxy-5-methyl-3-(3-methylbut-2-enyl)chromen-2-one	[M+NH4]+	292.154	C16H18O4	4-hydroxycoumarins	YPKUMLKVFXFYOT-UHFFFAOYSA-N	O=C1OC2=C(OC)C=CC(=C2C(O)=C1CC=C(C)C)C	0.994	6858.19	292.15976:9343 293.16443:1139 294.16910:520	null	2274	4921	3038	13905	5791	2018	16953	15011	14961	17046	11991	8857	5969	29526	19868	24413	22387	11642	45063	44854	59489	72267	52975	53432	62193	59648	89663	77317	65746	92131	548894	664002	549508	544073	392011	468853	1695958
17.127	224.125	4-Hydroxybenzoylcholine	[M]+	224.128	C12H18NO3	Benzoic acid esters	BAPAICNRGIBFJT-UHFFFAOYSA-O	C[N+](C)(C)CCOC(=O)C1=CC=C(C=C1)O	1	2688.24	224.12604:2243 225.13071:396 226.13537:157	null	2972	3896	1229	3952	4720	1279	2600	1787	1105	1321	2819	1683	2018	993	946	3733	1738	1650	1970	7548	6705	4003	1533	1659	2909	744	1413	1103	732	3874	833	628	465	942	2009	856	786
16.655	278.143	4-methoxy-6-[2-(4-methoxyphenyl)ethyl]pyran-2-one	[M+NH4]+	278.139	C15H16O4	Kavalactones	CZCOHVXNUPVUBC-UHFFFAOYSA-N	COC1=CC=C(CCC2=CC(OC)=CC(=O)O2)C=C1	0.997	2126.17	278.14285:6300 279.14752:2060 280.15219:284	null	34943	36789	37607	15617	19168	36703	26491	13796	29020	24976	24008	12234	18143	14652	30491	27262	12009	29567	32111	37252	30150	31424	12346	31553	14185	29094	26996	29956	28614	9813	41126	18511	19693	12468	17102	22682	191202
4.247	288.192	4-methyl-8-((2-methylpiperidin-1-ium-1-yl)methyl)-2-oxo-2H-chromen-7-olate	[M+H]+	288.16	C17H21NO3	7-hydroxycoumarins	SHCNCWNJFICBJU-UHFFFAOYSA-N	O=C1OC2=C(C=CC([O-])=C2C[NH+]3CCCCC3C)C(=C1)C	1.578	6371.74	288.19232:44221 289.19699:4301 290.20166:509	100.18411:2 100.23634:2 100.48724:2 100.56745:1 100.96725:1 101.17883:1 101.28720:3 101.46944:2 101.70784:2 101.73239:1 102.03082:2 102.26285:2 102.29099:2 102.40712:7 102.70654:1 103.21125:1 103.38802:2 103.74908:2 103.85186:3 104.26701:2 104.44823:2 105.19253:1 105.37276:1 105.42990:2 105.49599:2 105.68542:2 105.90367:2 105.93589:2 106.04981:95 106.19023:1 106.68186:2 106.89394:2 107.00005:2 10…	20768	22140	18212	16103	13192	12954	17845	18496	17286	11355	7075	14468	19862	15883	16499	11230	17829	14035	18802	10287	16396	21041	22223	20907	16197	14246	10158	16295	15798	13370	16685	22927	10257	5583	4753	14235	20141
20.558	274.149	4'-O-methylnorbelladine	[M+H]+	274.147	C16H19NO3	Norbelladine-type amaryllidaceae alkaloids	SDLILULALIDNSO-UHFFFAOYSA-N	COC1=C(C=C(C=C1)CNCCC2=CC=C(C=C2)O)O	0.999	8598.44	274.14896:34658 275.15362:1862 276.15829:211	null	18272	37101	30312	18759	27143	36760	58818	41630	53933	64101	78104	35661	94670	71779	76798	62228	64126	59770	572270	653685	645535	670315	669154	703354	741665	1046437	1071277	972760	1086176	784116	2578874	2934468	2660316	1886956	2356502	2418318	12022592
23.29	343.222	5-(1,2,4a,5-tetramethyl-7-oxo-3,4,8,8a-tetrahydro-2H-naphthalen-1-yl)-3-methylpentanoic acid	[M+Na]+	343.224	C20H32O3	Colensane and clerodane diterpenoids	RNWHJFUXZQBBLK-UHFFFAOYSA-N	O=C(O)CC(C)CCC1(C)C(C)CCC2(C(=CC(=O)CC21)C)C	1.711	1509.87	343.22159:2827 344.22626:433 345.23092:142	136.52524:1 143.09311:2 149.46210:1 248.48300:2 261.11359:15 265.85068:2 302.05560:5 302.14590:12 302.21207:11 303.21741:17 323.16089:35 342.97595:6 343.12469:15 343.14993:11 343.18857:9 343.22229:1365 343.27206:16 343.29843:10 343.50439:1 343.85260:2 344.07837:10 344.16873:3 344.22461:72 344.30930:4	14198	14142	16138	13424	16801	5440	13230	12323	13929	22882	17565	17069	12752	14664	13942	12891	14443	12072	16895	18257	19177	15635	15997	8940	11884	10461	10638	13599	6511	9435	19269	7608	16457	18109	8672	6169	13094
9.006	245.115	5-(2-oxohexahydro-1H-thieno[3,4-d]imidazol-4-yl)pentanoic acid	[M+H]+	245.1	C10H16N2O3S	Biotin and derivatives	YBJHBAHKTGYVGT-BHNWBGBOSA-N	O=C1NC2CSC(CCCCC(=O)O)C2N1	1.746	1509.09	245.11487:3356 246.11954:364 247.12420:1186	197.86848:17 199.19186:17 204.54906:10 209.05611:3 214.11559:25 225.06021:5 225.09320:5 226.51324:2 227.05533:28 227.07112:22 244.97528:3 245.11555:1036 245.15997:13 246.08171:6 246.11998:42 246.15811:4	196615	179348	203394	144739	149687	97558	250294	282079	192205	108530	101144	148378	265701	232393	180373	129436	148751	153813	216346	304788	174765	149738	354409	336799	188817	192934	116441	132878	119973	89016	140937	89119	52671	61792	28303	47532	63977
23.663	381.26	5-(4-acetyloxy-3-hydroxy-2,5,5,8a-tetramethyl-3,4,4a,6,7,8-hexahydronaphthalen-1-yl)-3-methylpentanoic acid	[M+H]+	381.264	C22H36O5	Diterpenoids	XFCLFWWTDWKJAH-UHFFFAOYSA-N	O=C(OC1C(O)C(=C(CCC(C)CC(=O)O)C2(C)CCCC(C)(C)C12)C)C	0.998	1270.51	381.26016:3251 382.26483:519 383.26950:488	null	3294102	1652074	4412245	2225842	1449496	2258531	65227	1252959	1420907	1061766	1594622	3404619	1194883	1557511	1809658	1686072	1238560	3073966	124346	2058256	1685099	1705933	1522369	909939	1096398	952283	873632	1433358	980696	786809	12545	541025	317497	331731	451534	182259	202107
4.473	237.056	5-(4-methyl-5-oxo-2H-furan-3-yl)pentanoic acid	[M+K]+	237.052	C10H14O4	Medium-chain fatty acids	CGUVFWCRUYAIOJ-UHFFFAOYSA-N	O=C1OCC(=C1C)CCCCC(=O)O	0.997	1989.12	237.05621:1551 238.06088:486 239.06555:498	null	18600	6022	14061	266270	16546	16571	3337	9783	225208	15026	8549	204436	276230	199152	11188	15017	257118	183116	19618	9184	282326	301027	278313	335511	14227	12089	14801	12293	8215	11922	2390	4708	8600	16635	23207	5570	5299
3.127	348.177	5'-(furan-3-yl)-4a-hydroxy-4,7-dimethylspiro[5,6,7,8a-tetrahydro-1H-naphthalene-8,3'-oxolane]-2,2'-dione	[M+NH4]+	348.18	C19H22O5	Diterpene lactones	DLHZVTVUHATYAU-UHFFFAOYSA-N	O=C1OC(C2=COC=C2)CC13C(C)CCC4(O)C(=CC(=O)CC43)C	0.999	1496.61	348.17712:5756 349.18179:1875 350.18646:586	null	52113	35210	11965	46512	22157	34938	24951	30015	47094	46063	15642	39668	28927	39719	25506	12290	49414	40970	12671	51156	28429	23014	20698	23300	47359	19026	33802	43076	24034	14405	58317	67609	29867	12917	13955	45732	21581
15.448	611.172	5,6,7,40-tetrahydroxyisoflavone-6,7-di-O-beta-D-glucopyranoside	[M+Na]+	611.161	C27H30O16	Isoflavonoid O-glycosides	UZFVFMDEGBUPFO-ZZZQZPNGSA-N	O=C1C(=COC2=CC(OC3OC(CO)C(O)C(O)C3O)=C(OC4OC(CO)C(O)C(O)C4O)C(O)=C12)C=5C=CC(O)=CC5	1.703	3574.55	611.17181:15762 612.17648:2696 613.18115:393	307.06461:8 526.08844:12 567.18604:11 611.17169:1460 611.27124:25 611.33234:13 611.37506:7 611.44208:6 611.46790:5 611.73456:7 611.76892:5 611.80334:4 612.16962:164 612.27637:6 612.32892:12	610	1241	2485	2419	750	571	5120	4470	2074	1102	4670	3508	7747	8875	5697	6784	7460	8211	7882	6010	8688	7050	5747	12141	8319	6327	8732	9068	8904	9956	276806	270420	309549	203145	185360	175523	69407
19.648	115.054	5,6-dihydrouracil	[M+H]+	115.051	C4H6N2O2	Pyrimidones	OIVLITBTBDPEFK-UHFFFAOYSA-N	C1CNC(=O)NC1=O	0.999	5861.43	115.05370:5030 116.05837:613 117.06304:776	null	21	23	1	53	71	991	684	292	34	147	1	1	1	7	64	603	22	279	87	121	424	1	111	1	370	192	80	49	215	321	221	464	379	616	586	200	239
14.608	146.981	5,6-Dimethylbenzimidazol	[M+H]+	147	C9H10N2	Benzimidazoles	LJUQGASMPRMWIW-UHFFFAOYSA-N	CC1=CC2=C(C=C1C)N=CN2	0.928	1256.43	146.98073:1436 147.98540:99 148.99006:86	null	11	1	1	1	63	1	32	74	1	60	1	202	482	1	1	305	1	1	35	1	219	11	1	1	81	1	8	1	1	1	1	93	1	81	199	1	37
1.656	383.08	5,7-dihydroxy-2-(4-hydroxy-3-methoxyphenyl)-3,6-dimethoxychromen-4-one	[M+Na]+	383.074	C18H16O8	6-O-methylated flavonoids	XUWTZJRCCPNNJR-UHFFFAOYSA-N	COC1=C(O)C=CC(=C1)C2=C(OC)C(=O)C3=C(O2)C=C(O)C(OC)=C3O	0.993	49334.2	383.07993:82684 384.08459:4526 385.08926:530	null	2605946	2748598	2407082	2556169	2219313	2009091	2038333	2631573	1822269	1914680	2336225	2170067	2312694	2386069	2782109	2648553	2081556	2090107	3113596	2011363	2776303	2887101	2808280	2840547	2243965	2375071	2776158	2242200	2680748	2834262	2352727	2963885	2453992	2357942	1894840	2837949	1538176
10.336	345.098	5,7-dihydroxy-3,6-dimethoxy-2-(4-methoxyphenyl)-4H-chromen-4-one	[M+H]+	345.097	C18H16O7	6-O-methylated flavonoids	DWZAJFZEYZIHPO-UHFFFAOYSA-N	O=C1C2=C(O)C(OC)=C(O)C=C2OC(C3=CC=C(OC)C=C3)=C1OC	1	1002.5	345.09763:1977 346.10229:249 347.10696:207	null	29834	30774	38228	6021	40200	23462	29134	35579	38311	40857	25873	21153	28731	38954	40173	33058	34848	36995	41343	45460	60362	63971	58030	58487	43590	32857	34429	54177	43943	42433	17361	22921	18514	16383	28343	18344	161696
8.351	307.115	5,7-dimethoxy-2-phenyl-2,3-dihydrochromen-4-one	[M+Na]+	307.094	C17H16O4	7-O-methylated flavonoids	IAFBOKYTDSDNHV-UHFFFAOYSA-N	COC1=CC2=C(C(=O)CC(O2)C3=CC=CC=C3)C(OC)=C1	1.358	1260.56	307.10126:4070 308.10593:441 309.11059:246	103.03806:40 117.05461:6 127.03526:81 145.04729:51 146.05002:17 163.05559:6 187.06073:69 205.06775:63 209.12201:7 227.13223:30 266.04443:8 266.99164:4 271.08334:23 286.08087:16 286.53751:24 287.06247:14 289.09268:30 306.58960:11 306.65674:15 306.68716:20 306.83948:26 307.01007:12 307.10550:331 307.16098:153 307.20486:64 307.27850:9 307.30338:8 307.36371:20 307.54544:16 307.61722:11 307.66321:13 3…	252068	63267	59155	140491	49160	282372	172410	36533	50397	66333	85566	259706	34015	50076	65135	57383	40212	262014	96445	128041	315482	250621	221839	338521	73653	99909	44511	236358	65441	50978	25657	43939	23409	24150	20047	20714	20988
4.888	313.091	5,7-dimethoxy-3-(4-methoxyphenyl)-4H-chromen-4-one	[M+H]+	313.11	C18H16O5	7-O-methylisoflavones	PVVORTURQPBPEQ-UHFFFAOYSA-N	O=C1C(=COC2=CC(OC)=CC(OC)=C21)C=3C=CC(OC)=CC3	1.552	3879.85	313.09055:10896 314.09521:1046 315.09988:325	121.02702:1548 122.02773:18 129.05208:10 139.03976:57 157.05086:3 230.50163:13 245.04747:14 254.02979:13 267.08307:25 272.04013:13 272.85541:7 273.05261:8 285.08423:10 292.48474:7 293.02597:7 295.07751:48 312.66663:17 312.97879:7 313.02994:31 313.09042:4249 313.15692:60 313.19580:25 313.27130:36 313.50983:3 313.60840:3 313.62070:16 313.67615:2 314.06445:12 314.09549:161 314.13419:21 314.16611:7 3…	19521	23190	19153	7918	27091	24633	19376	30698	24793	22183	26493	5893	51280	39955	24300	28402	23674	9100	22356	27651	9301	8841	24574	6765	22544	21039	21864	20319	22990	24729	415368	340114	467508	6463	21194	428065	32722
2.008	472.181	5-[(2R,3S)-6-hydroxy-2-(4-hydroxyphenyl)-4-[(E)-2-(4-hydroxyphenyl)ethenyl]-2,3-dihydro-1-benzofuran-3-yl]benzene-1,3-diol	[M+NH4]+	472.175	C28H22O6	2-arylbenzofuran flavonoids	FQWLMRXWKZGLFI-PAKBJIOWSA-N	OC1=CC=C(C=C1)C=CC=2C=C(O)C=C3OC(C4=CC=C(O)C=C4)C(C=5C=C(O)C=C(O)C5)C32	0.993	6423.82	472.18124:15546 473.18591:2223 474.19058:13307	null	24900	9443	5227	5973	14727	8109	25191	6913	4733	10685	8894	5108	6321	3886	24314	3143	4206	4837	15452	8561	10432	10582	9768	10665	8573	13242	7667	10632	8975	9328	4699	3594	2675	1923	2468	7399	10393
26.201	401.223	5-[(4S,8aS)-4-acetyloxy-2,5,5,8a-tetramethyl-3-oxo-4a,6,7,8-tetrahydro-4H-naphthalen-1-yl]-3-methylpentanoic acid	[M+H]+	401.225	C22H34O5	Diterpenoids	XGQQRJZRTBKBRM-APTQHQDLSA-N	O=C(OC1C(=O)C(=C(CCC(C)CC(=O)O)C2(C)CCCC(C)(C)C12)C)C	1	1433.5	401.22571:2762 402.23038:410 403.23504:175	null	4628	4786	4421	4944	1565	2689	5647	12789	3289	6425	9549	2832	4806	1290	4950	3659	2632	3312	7816	14267	2249	1789	2399	2241	3229	5832	2942	4838	2585	5158	4655	14928	1084	622	4017	1266	165614
7.047	413.275	5-[(Z)-14-(3,5-dihydroxyphenyl)tetradec-10-enyl]benzene-1,3-diol	[M+H]+	413.269	C26H36O4	Resorcinols	PFIQXUYXVYYERO-ALCCZGGFSA-N	OC=1C=C(O)C=C(C1)CCCC=CCCCCCCCCCC=2C=C(O)C=C(O)C2	0.992	1366.38	413.27502:4382 414.27969:776 415.28436:174	null	6870	27635	15733	16010	12402	16530	32297	5073	5373	15621	14494	17108	16202	19765	21689	5623	4421	19040	5063	6431	21302	23156	6855	25401	16613	4780	12548	5808	17295	10236	7027	7425	2753	2286	3750	8980	2213
19.649	321.259	5-[4a,5-bis(hydroxymethyl)-1,2-dimethyl-2,3,4,7,8,8a-hexahydronaphthalen-1-yl]-3-methylpentanoic acid	[M-H2O+H]+	321.242	C20H34O4	Colensane and clerodane diterpenoids	RPHNSADJHUEKRG-UHFFFAOYSA-N	CC(CCC1(C)C(C)CCC2(CO)C1CCC=C2CO)CC(O)=O	1.163	11744.2	321.25842:19096 322.26309:3367 323.26776:282	100.53242:7 101.09472:1 102.12556:2 102.32602:2 102.33834:2 103.05599:19 103.43385:2 103.47630:2 103.54354:2 104.57610:3 105.06888:547 105.10856:1 105.39940:1 106.07182:47 106.08616:2 107.08511:369 108.08748:11 109.07698:12 109.09988:113 109.56615:2 109.61895:1 110.03451:2 110.10750:5 110.16956:1 110.52764:2 110.82771:2 111.99525:2 112.67728:1 112.93589:1 113.46512:1 115.05274:40 115.73653:2 116.…	3286	2367	9212	35829	6029	26161	1857	6117	10776	4567	10026	7406	10338	3010	4204	20816	9115	43724	2310	14905	8201	5844	12361	31285	10910	11158	9476	4453	9634	7466	7844	4141	7875	5054	3350	10199	7643
22.246	377.229	5-[5-hydroxy-3-(hydroxymethyl)pentyl]-8a-(hydroxymethyl)-5,6-dimethyl-3,4,4a,6,7,8-hexahydronaphthalene-1-carboxylic acid	[M+Na]+	377.23	C20H34O5	Colensane and clerodane diterpenoids	VOCJFEUCJDTXSA-UHFFFAOYSA-N	O=C(O)C1=CCCC2C1(CO)CCC(C)C2(C)CCC(CO)CCO	1.604	1594.44	377.22867:2854 378.23334:470 379.23800:2531	279.04993:7 336.32358:15 376.74561:8 377.13889:70 377.19150:60 377.22784:1253 377.27985:26 377.34061:19 377.36761:10 378.11804:2 378.22745:111 378.30051:6	9068	80055	91785	22666	27222	92996	18254	63783	53388	28688	72605	12783	21299	10995	3761	7195	9707	7743	9650	16898	9534	10308	17990	5412	5269	10331	15216	12969	11224	14296	10744	7723	6926	18630	6692	8043	268825
5.022	299.195	5-amino-3-[(2E)-2-(3,5-dimethyl-2-oxocyclohexylidene)ethyl]-5-oxopentanoic acid	[M+NH4]+	299.197	C15H23NO4	Medium-chain fatty acids	VUHCEJPYCQSKEW-UUILKARUSA-N	O=C(O)CC(CC=C1C(=O)C(C)CC(C)C1)CC(=N)O	0.999	1543.64	299.19467:4131 300.19934:674 301.20401:132	null	29223	25800	14220	292036	31278	146720	27365	54577	116835	27131	14808	321029	170030	153650	17428	44958	249468	311317	164791	66288	292702	290692	248978	253537	68571	115359	51767	23585	60242	46549	14686	11323	19746	16556	21031	27396	43955
30.069	339.289	5-Aminoimidazole-4-carboxamide-1-beta-D-ribofuranosyl 5'-monophosphate	[M+H-H2O]+	339.29	C9H15N4O8P	1-ribosyl-imidazolecarboxamides	NOTGFIUVDGNKRI-UUOKFMHZSA-N	C1=NC(=C(N1C2C(C(C(O2)COP(=O)(O)O)O)O)N)C(=O)N	1	1775.15	339.28955:3273 340.29422:572 341.29889:86	null	6963	228415	172215	14741	179255	290133	173405	296993	250668	168132	227196	31867	201832	248837	183380	217140	202908	14658	214950	221067	23366	38631	238084	28270	14374	157453	167628	184339	172190	152609	41737	25416	21475	12726	31241	29269	26026
4.808	154.05	5-Aminolevulinic acid	[M+Na]+	154.05	C5H9NO3	Delta amino acids and derivatives	ZGXJTSGNIOSYLO-UHFFFAOYSA-N	C(CC(=O)O)C(=O)CN	1	1364.32	154.04959:3004 155.05426:251 156.05893:407	null	885	1594	153	916	1977	327	1464	349	564	843	355	38	1445	341	396	386	450	159	1203	87	665	648	783	550	296	429	1068	408	249	1661	494	900	668	161	1	1	2200
7.124	257.128	5-butyl-3-methyl-7H-furo[3,2-g]chromen-7-one	[M+H]+	257.12	C16H16O3	Psoralens	ALBXKWVKHLBNIA-UHFFFAOYSA-N	O=C1OC2=CC=3OC=C(C3C=C2C(=C1)CCCC)C	1.84	5360.91	257.12793:11092 258.13260:1333 259.13727:571	119.06350:4 120.06420:20 144.09816:73 216.05367:7 217.04156:1 229.09346:10 235.60828:4 236.02095:10 236.54045:6 243.09561:16 244.10892:6 247.54582:32 249.05312:22 256.60254:21 256.66940:10 256.97958:5 257.01657:17 257.05231:15 257.12759:6720 257.18204:155 257.21582:6 257.24927:10 257.56610:20 257.61664:16 257.65680:11 257.69022:25 258.07281:71 258.13205:269 258.16409:11	285482	281855	512603	114494	399318	223841	397478	473015	272692	381467	379696	111143	358529	265662	581645	430151	295089	183205	822898	931499	295020	326775	622590	516326	551154	575873	302602	782548	343337	221910	12783	23908	17801	5952	21202	14153	83552
5.81	377.084	5-Caffeoylquinic acid	[M+Na]+	377.08	C16H18O9	Quinic acids and derivatives	CWVRJTMFETXNAD-NXLLHMKUSA-N	O=C(O)C1(O)CC(O)C(O)C(OC(=O)C=CC2=CC=C(O)C(O)=C2)C1	1.82	32174.5	377.08408:146378 378.08874:13435 379.09341:1490	185.01619:4 197.04292:8 215.05087:12 286.11932:23 359.07300:16 359.16541:9 368.08673:12 376.56549:17 376.72076:16 377.08386:77253 377.53601:8 377.58691:4 377.63168:6 377.67007:6 377.70502:22 377.75931:3 377.78644:5 377.92834:2 377.97568:9 378.00806:13 378.08539:1779 378.16833:48 378.19858:66 378.56995:5	76847	58038	5142	44671	7233	58097	122047	2547	2236	113295	100646	81539	7744	3217	118745	125139	2546	130105	122967	156375	139111	151510	140528	119053	187293	135829	141687	169205	194750	147994	6529000	7071423	19843	5612052	6994905	7525334	3742913
6.567	403.167	5-chloro-2,4-dihydroxy-6-methyl-3-[(2E,4E)-3-methyl-5-(1,2,6-trimethyl-5-oxocyclohex-3-en-1-yl)penta-2,4-dienyl]benzaldehyde	[M+H]+	403.166	C23H27ClO4	Hydroxybenzaldehydes	ZLAQYJKDQSZARB-OGCXVWDESA-N	CC1C=CC(=O)C(C)C1(C)\\C=C\\C(C)=C\\CC2=C(O)C(C=O)=C(C)C(Cl)=C2O	1	4988.21	403.16617:9504 404.17084:995 405.17550:1198	null	458976	434042	589179	9922	448473	319195	565078	580104	297072	633427	468839	3431	465999	310390	680596	526466	425175	14635	672843	766529	7753	14232	11910	10533	534884	518150	345494	615414	361127	315219	7704	8823	8780	14033	5277	6328	8500
3.407	391.206	5-chloro-2,4-dihydroxy-6-methyl-3-[(2E,6E)-3,7,11-trimethyldodeca-2,6,10-trienyl]benzaldehyde	[M+H]+	391.203	C23H31ClO3	Sesquiterpenoids	MHWOMRMBQGSTFS-JTCWOHKRSA-N	CC(C)=CCC\C(C)=C\CC\C(C)=C\CC1=C(O)C(C=O)=C(C)C(Cl)=C1O	1	2629.74	391.20328:2479 392.20795:693 393.21261:9027	null	136267	43379	28498	32160	41059	36282	36040	42961	34802	28475	17400	35236	61286	35644	30694	10816	36138	25508	22119	6455	33327	37729	41179	43574	41066	9437	36173	15741	73825	42240	5532	6191	21757	20978	31798	5832	547134
4.885	407.123	5-chloro-3-[(E)-3,4-dihydroxy-3,5-dimethylhept-1-enyl]-7,8-dihydroxy-7-methyl-8H-isochromen-6-one	[M+Na]+	407.123	C19H25ClO6	Azaphilones	BRELKNNWUMEGDN-VOTSOKGWSA-N	CCC(C)C(O)C(C)(O)\\C=C\\C1=CC2=C(Cl)C(=O)C(C)(O)C(O)C2=CO1	1	1165	407.12302:4236 408.12768:576 409.13235:625	null	98049	113190	100027	95500	73018	102193	85612	102975	84115	103244	77867	62428	105166	75335	73800	116079	100091	75638	115819	119283	100008	108499	120634	108904	141158	105135	117234	97673	136670	124400	10004	11254	13139	9712	12127	10304	3719
28.607	298.31	5'-Deoxy-5'-Methylthioadenosine	[M+H]+	298.3	C11H15N5O3S	5'-deoxy-5'-thionucleosides	WUUGFSXJNOTRMR-IOSLPCCCSA-N	CSCC1C(C(C(O1)N2C=NC3=C2N=CN=C3N)O)O	0.982	1204.84	298.30963:1839 299.31430:349 300.31897:32	null	6377	33378	44739	51294	50237	44852	518	26533	41934	2082	1561	54710	48276	36921	57745	1005	53822	47461	975	3229	84032	117551	104853	70240	67489	1877	84702	2285	70501	91140	832	1399	32266	22511	13642	645	724
5.649	381.207	5-hydroxy-2,2-dimethyl-7,10-bis(2-methylbut-3-en-2-yl)pyrano[3,2-g]chromen-8-one	[M+H-H2O]+	381.207	C24H28O4	Linear pyranocoumarins	LMEKIDFKWUPZGE-UHFFFAOYSA-N	CC(C)(C=C)C1=CC2=C(OC1=O)C(=C3OC(C)(C)C=CC3=C2O)C(C)(C)C=C	1	1238.67	381.20749:1655 382.21216:443 383.21682:179	null	20381	19933	16269	31230	21083	19313	18796	22515	19244	18202	18426	17462	50970	31217	20139	27009	35244	27212	26961	23018	17593	20205	19828	21259	20695	16255	28427	14598	43721	15411	5681	7222	4341	4572	14278	2332	157181
3.078	310.129	5-hydroxy-7-(hydroxymethyl)-2-methyl-2-(5-oxooxolan-2-yl)-3H-chromen-4-one	[M+NH4]+	310.129	C15H16O6	Chromones	UTMLPTPULBHGMZ-UHFFFAOYSA-N	CC1(CC(=O)C2=C(O)C=C(CO)C=C2O1)C3CCC(=O)O3	1	1989.13	310.12921:1355 311.13388:1470 312.13855:1887	null	97524	139482	101691	246815	93506	123604	105411	133716	198163	142224	130577	209447	237033	99043	197270	165289	123445	186113	277511	235002	174181	180661	296739	318749	160813	308266	142075	258758	171559	196154	187234	160495	94460	90698	66786	36932	3690598
5.846	459.183	5-hydroxy-7-[4-hydroxy-2-methoxy-3-(3-methylbut-2-enyl)phenyl]-2,2-dimethyl-7,8-dihydropyrano[3,2-g]chromen-6-one	[M+Na]+	459.177	C26H28O6	3'-prenylated isoflavanones	QJFJALJGKXGWFO-UHFFFAOYSA-N	COC1=C(C=CC(O)=C1CC=C(C)C)C2COC3=CC4=C(C=CC(C)(C)O4)C(O)=C3C2=O	1.64	18864.6	459.18298:68588 460.18765:7342 461.19232:1129	163.03786:20 195.13840:11 211.13390:13 243.04985:23 262.97812:8 287.03421:160 289.05524:37 326.25079:37 355.10327:17 415.19788:31 439.03287:9 458.26981:10 458.97003:6 459.01474:6 459.08542:19 459.12369:74 459.18359:50917 459.57382:13 459.58994:12 459.62698:19 459.67825:28 459.72321:6 459.77521:6 459.84232:10 459.92438:11 459.96167:3 460.02469:6 460.05121:10 460.18524:1468 460.28625:22 460.43179:1…	18919	35306	15144	57463	12317	41728	22094	11666	8286	50172	43911	47090	14417	17723	8937	47310	7683	61957	61082	58166	65138	80435	61404	67543	10575	48307	13552	60601	21721	5874	2896319	3274657	22339	2419788	2761893	3355872	1120361
4.392	391.156	5-hydroxy-8,8-dimethyl-6-(2-methylpropanoyl)-4-phenylpyrano[2,3-h]chromen-2-one	[M+H]+	391.154	C24H22O5	Prenylated neoflavonoids	SVCPILBFQWTZFW-UHFFFAOYSA-N	CC(C)C(=O)C1=C(O)C2=C(OC(=O)C=C2C3=CC=CC=C3)C4=C1OC(C)(C)C=C4	1	1248.44	391.15524:1495 392.15991:287 393.16458:3021	null	152351	159098	131524	121433	106250	159294	144060	174321	30342	157612	143056	92489	19022	11978	105653	179094	22167	143843	195614	142608	188711	201209	218177	179825	131894	116705	115113	90658	166374	153657	45797	53042	68951	28672	25805	46978	134089
16.287	145.101	5-Hydroxylysine	[M-H2O+H]+	145.097	C6H14N2O3	Alpha amino acids	YSMODUONRAFBET-UHNVWZDZSA-N	NC[C@H](O)CC[C@H](N)C(O)=O	0.997	5593.61	145.10078:5055 146.10545:479 147.11012:957	null	1	283	10	1	516	1	54	1	81	1	66	1	6	95	57	78	1	110	64	1	864	213	216	1	34	537	171	1	26	168	182	1228	692	269	868	1	2226
16.287	142.077	5-Hydroxymethylcytosine	[M+H]+	142.061	C5H7N3O2	Hydroxypyrimidines	RYVNIFSIEDRLSJ-UHFFFAOYSA-N	N=C1NC(O)=NC=C1CO	0.952	3470.64	142.07686:5958 143.08153:4031 144.08619:847	null	80	1	36	89	1	116	1	1	1	1	286	381	79	1	42	57	1	1	1	30	1	1	32	1	28	23	57	226	1	213	464	7	288	338	81	1	1
4.044	525.142	5-methoxy-10-(7-methoxybenzo[d][1,3]dioxol-5-yl)-3-(4-methoxyphenyl)-9,10-dihydropyrano[2,3-f]chromene-4,8-dione	[M+Na]+	525.11	C28H22O9	Pyranoisoflavonoids	UUBMSUGALIVVPT-UHFFFAOYSA-N	O=C1OC=2C=C(OC)C=3C(=O)C(=COC3C2C(C4=CC(OC)=C5OCOC5=C4)C1)C=6C=CC(OC)=CC6	1.406	1396.91	525.14319:5271 526.14786:785 527.15252:202	205.10304:10 344.18204:9 354.70071:7 375.11270:6 379.20309:3 383.61679:8 434.52533:16 524.18488:8 524.56720:16 524.73291:8 524.77039:11 525.04535:5 525.14032:390 525.21344:332 525.26385:69 525.31683:15 525.70020:19 525.72302:31 525.90643:13 526.09393:8 526.14514:53 526.21912:45 528.64655:17	94141	126390	112170	93852	85005	104479	103369	142404	106874	81861	81288	84869	125496	92489	92230	114547	124786	67459	129021	158144	101206	106396	125308	124266	128775	99408	84597	88855	126765	117240	3108	3546	2968	3934	2556	2902	7932
6.917	339.106	5-methyl-4-[(2S,3R,4S,5S,6R)-3,4,5-trihydroxy-6-(hydroxymethyl)oxan-2-yl]oxychromen-2-one	[M+H]+	339.107	C16H18O8	Coumarin glycosides	DXBGTODWNFZHCD-LMXXTMHSSA-N	CC1=C2C(O[C@@H]3O[C@H](CO)[C@@H](O)[C@H](O)[C@H]3O)=CC(=O)OC2=CC=C1	1	1029.94	339.10611:2038 340.11078:328 341.11545:453	null	27900	65871	18085	32604	48852	33245	39614	25721	28850	25422	40941	41420	10037	21023	34005	10127	20345	36038	35230	8412	19994	33173	39892	19807	10808	16086	20648	17243	32398	29959	50612	60796	58596	10529	45289	51043	72301
17.006	459.488	5-Methyltetrahydrofolic acid disodium salt	[M]+	459.44	C20H25N7O6	Tetrahydrofolic acids	ZNOVTXRBGFNYRX-UHFFFAOYSA-N	CN1C(CNC2=C1C(=O)N=C(N2)N)CNC3=CC=C(C=C3)C(=O)NC(CCC(=O)O)C(=O)O	0.317	21107.6	459.48779:12682 460.49246:2471 461.49713:214	230.23839:47 329.14029:7 418.96954:27 459.15689:13 459.22244:35 459.28192:20 459.30347:23 459.48416:302 460.00131:26 460.16159:3 460.21274:4 460.24445:6 460.32675:22 460.46063:25 460.50247:43	9113	10282	8007	14948	3706	4100	5473	16005	8020	3599	3580	12953	14183	10497	5688	7032	12990	1663	10664	10466	2765	2951	11976	2679	698	7229	13080	11293	15791	8197	1063526	1696680	1932954	213662	1006665	2347149	6865
2.499	298.091	5'-Methylthioadenosine	[M+H]+	298.096	C11H15N5O3S	5'-deoxy-5'-thionucleosides	WUUGFSXJNOTRMR-IOSLPCCCSA-N	OC1C(O)C(OC1N2C=NC=3C(=NC=NC32)N)CSC	0.996	2306.51	298.09189:4610 299.09656:875 300.10122:481	null	20982	22467	15578	30266	17778	26139	18070	13079	29124	22797	25850	28951	33498	28712	15511	16634	31068	27477	30145	14762	37335	41869	48803	52783	10269	20135	18702	19273	10824	9307	176196	165615	15971	172476	135732	111850	266641
19.45	453.166	5-O-methylvisammioside	[M+H]+	453.17	C22H28O10	Furanochromones	QVGFPTYGKPLXPK-OOBAEQHESA-N	O=C1C=C(OC=2C=C3OC(CC3=C(OC)C12)C(OC4OC(CO)C(O)C(O)C4O)(C)C)C	1.822	1531.28	453.16626:5245 454.17093:899 455.17560:448	205.16199:10 411.57053:5 444.23865:2 452.62778:16 452.74750:8 453.00586:5 453.08261:9 453.11652:24 453.16605:1327 453.26697:24 453.33908:31 454.17062:110 454.23459:7 454.32825:3 455.74924:2	54774	26208	10659	11299	9396	5554	116980	20035	10418	9323	16456	11151	77706	21349	14989	11785	10775	8643	131257	20235	15980	19062	11229	12429	34326	16813	10991	9913	10841	14185	25723	14891	9604	7706	7522	6629	15389
30.317	265.251	5-undecylbenzene-1,3-diol	[M+H]+	265.216	C17H28O2	Resorcinols	SXRLJXDYAKBNRZ-UHFFFAOYSA-N	CCCCCCCCCCCC1=CC(O)=CC(O)=C1	0.78	2075.48	265.25125:1571 266.25592:331 267.26059:75	null	12096	168240	137884	244150	114937	178284	92349	232221	292558	103658	178986	220122	123691	136335	95520	107797	107966	7548	74615	111021	98192	101594	94462	5484	78557	62029	71917	91527	72498	77216	18342	2153	10125	16478	1991	7116	12523
9.847	1124.63	6-(beta-D-glucopyranosyloxy)-3-[[O-beta-D-xylopyranosyl-(1->2)-O-alpha-L-arabinopyranosyl-(1->6)-2-(acetylamino)-2-deoxy-beta-D-glucopyranosyl]oxy]	[M+Na]+	1124.56	C54H87NO22	Triterpene saponins	URJMGNSSKBNYIB-UTWQIWDUSA-N	CC(=O)N[C@@H]1[C@@H](O)[C@H](O)[C@@H](CO[C@@H]2OC[C@H](O)[C@H](O)[C@H]2O[C@@H]3OC[C@@H](O)[C@H](O)[C@H]3O)O[C@H]1O[C@H]4CC[C@@]5(C)C(CC[C@]6(C)C5C\C=C/7C8CC(C)(C)CC[C@@]8([C@@H](C[C@@]67C)O[C@@H]9O[C@H](CO)[C@@H](O)[C@H](O)[C@H]9O)C(O)=O)C4(C)C	1.104	1534.9	1124.63379:3816 1125.63846:2080 1126.64312:514	100.16683:1 100.42113:1 100.58502:2 100.72112:1 100.90971:1 101.38198:2 101.54315:1 101.68340:2 101.79568:1 102.35621:1 102.40021:1 102.97475:1 103.61462:2 103.63941:1 104.01865:4 104.36661:2 104.53369:1 104.76142:2 105.31756:2 107.75892:1 108.34829:2 108.56926:2 109.18628:3 110.23191:1 111.63139:1 112.01762:2 112.37868:1 112.51516:2 112.80683:2 115.73120:2 116.55027:1 116.70053:2 116.98628:1 117…	395	160	1	10	17	57	1	21	237	1	1	1	247	1	10	1	1	1	1	1	338	1	1680	118	198	1	213	1	36	1	377	180	101	82	730	1	1
26.427	517.37	6-(diaminomethylideneamino)-2-[[(4E,6E,12E,14E)-3-hydroxy-2-(hydroxymethyl)-8,10,16-trimethyloctadeca-4,6,12,14-tetraenoyl]amino]hexanoic acid	[M-H2O+H]+	517.375	C29H50N4O5	N-acyl-alpha amino acids	QOXHBQOXXZSKON-MBGQFZTNSA-N	CCC(C)\\C=C\\C=C\\CC(C)CC(C)\\C=C\\C=C\\C(O)C(CO)C(=O)NC(CCCCNC(N)=N)C(O)=O	1.37	1549.75	517.36993:4831 518.37460:925 519.37927:379	476.33771:10 499.31491:9 516.84167:9 517.30505:43 517.37036:2202 517.47668:12 517.57996:5 518.23834:13 518.28589:13 518.30737:8 518.36755:130	20790	21621	29041	4038	27434	15133	37026	18255	20370	26499	20706	15230	31016	32365	21802	24484	39066	14013	34865	36716	18602	18223	37747	14734	13401	27192	31014	40736	24301	36263	82653	148962	74715	10423	14007	72041	227861
5.038	605.266	6-(furan-3-yl)-6,8,12,16,21-pentahydroxy-7,15-dimethyl-9-oxo-3,17,19-trioxaheptacyclo[9.9.3.0?,??.0?,?.0?,?.0??,??.0??,??]tricosan-14-yl 2-methylbutanoate	[M+H]+	605.259	C31H40O12	Limonoids	GSAWBDXYMSQMRT-UHFFFAOYSA-N	O=C(OC1CC(O)C23C4OCC5(C(O)CC2C1(C)C(O)O4)C3C(=O)C(O)C6(C)C(O)(C7=COC=C7)CC8OC856)C(C)CC	0.994	1135.96	605.26605:3831 606.27072:732 607.27539:319	null	9239	7602	63949	102736	5109	5429	9718	3820	88851	6571	10442	88079	81263	78576	7788	4963	77414	80437	4777	2916	59333	87381	70110	61192	10494	12983	14552	5119	6805	7328	1583	1317	1925	1466	1019	3541	11624
21.24	339.251	6,7-Dihydrotabersonine	[M+H]+	339.21	C21H26N2O2	Aspidospermatan-type alkaloids	GIGFIWJRTMBSRP-ACRUOGEOSA-N	O=C(OC)C1=C2NC=3C=CC=CC3C24CCN5CCCC(C1)(CC)C54	1.62	15992.8	339.25110:65867 340.25577:6580 341.26043:836	158.96381:9 192.95680:6 294.25012:9 299.16153:6 318.13687:3 319.63705:11 320.09167:16 321.63641:3 339.02029:15 339.07794:14 339.17953:281 339.25055:35456 339.46237:6 339.54568:7 339.64893:63 339.73801:12 339.86392:5 339.91113:8 340.02658:6 340.09073:3 340.12280:18 340.14203:19 340.18069:59 340.25244:938 340.28906:45 340.31714:11 340.36179:15 340.52063:7	1399887	883013	828819	1129726	564880	855538	612064	738049	708950	978663	930453	1615181	1090636	1232038	668363	585724	956606	883651	1124378	1541459	1836179	1880353	2045590	1495216	1128730	1071497	987425	1063234	1320478	966318	33231	49775	28880	26742	36373	26802	12054
3.967	179.154	6,7-Dihydroxycoumarin	[M+H]+	179.15	C9H6O4	6,7-dihydroxycoumarins	ILEDWLMCKZNDJK-UHFFFAOYSA-N	O=C1OC=2C=C(O)C(O)=CC2C=C1	0.997	1070.69	179.15410:2848 180.15877:213 181.16343:0	null	1	1	1	256	21	1	162	543	9	1	1	266	454	25	148	1	339	1	1	1	390	492	1	1	1	12	1	1	1	1	152	274	1	190	53	191	1288
17.285	243.1	6,7-dimethoxy-2,2-dimethyl-2h-1-benzopyran	[M+H-H2O]+	243.1	C13H16O3	2,2-dimethyl-1-benzopyrans	PTIDGSWTMLSGAH-UHFFFAOYSA-N	O(C1=CC=2OC(C=CC2C=C1OC)(C)C)C	1.616	1131.35	243.10030:4171 244.10496:575 245.10963:104	111.04096:42 133.06444:43 202.00786:2 202.11060:4 202.95622:13 225.09468:22 227.01926:1 243.05782:10 243.09987:307 243.19341:10 243.20949:9 243.29105:21 243.81761:2 244.10013:19	3099	3488	6730	11127	2798	6124	8585	10408	15520	6387	3458	3989	14957	6853	4852	13685	6979	7216	19343	11301	10248	17787	19404	13183	6923	9658	6835	9960	23169	9732	108067	92184	109207	104157	110315	102295	17085
6.576	407.093	6,7-dimethoxy-8-[(2S,3R,4S,5S,6R)-3,4,5-trihydroxy-6-(hydroxymethyl)oxan-2-yl]oxychromen-2-one	[M+Na]+	407.094	C17H20O10	Coumarin glycosides	MLOMRDQPPYHSAX-QSDFBURQSA-N	O=C1OC=2C(OC3OC(CO)C(O)C(O)C3O)=C(OC)C(OC)=CC2C=C1	1.555	1596.89	407.09341:5646 408.09808:717 409.10275:640	111.08054:18 181.04848:9 406.27322:10 406.57510:10 406.72205:10 407.02026:25 407.09399:370 407.12964:188 407.18497:34 407.22021:37 407.24759:12 407.31146:24 407.37399:4 407.66254:9 408.08981:62 408.14474:9 408.16348:9	10256	5224	11017	3239	2072	10814	3242	13381	2535	4833	5453	3832	11587	27582	2930	2562	13412	3638	2953	6847	13166	9953	3933	4954	11039	7767	3956	3533	11406	4741	96840	106528	167425	41361	82888	131324	9245
29.993	223.064	6,7-dimethoxy-quinazoline-2,4-diol	[M+H]+	223.07	C10H10N2O4	Quinazolines	KWNQIIMVPSMYEM-UHFFFAOYSA-N	OC=1N=C(O)C=2C=C(OC)C(OC)=CC2N1	1.552	1635.78	223.06378:5411 224.06845:942 225.07312:1412	101.19974:2 101.42031:2 101.67268:2 102.43169:7 102.45985:1 102.78050:2 103.98299:2 104.05749:2 105.61028:4 105.71754:2 105.86065:3 106.52377:1 106.66383:1 107.10256:1 107.33307:1 107.35830:2 108.02067:1 108.67783:2 109.24788:1 109.33879:2 109.71010:1 111.20163:2 112.50391:1 113.03951:2 113.18009:1 115.94628:1 116.91087:3 117.20065:3 117.47193:2 117.52095:2 118.51856:1 119.11764:1 119.15940:2 119…	97	81	25	1282	371	400	17755	614	5226	28	1	29	454	106	405	91	84	57	101	210	2386	297	76	370	282	190	252	30	58	44	3666	771	2915	272	683	176	291
21.266	317.208	6-[(2E,4E)-4,6-Dimethyl-2,4-octadienoyl]-2,3-dihydroxy-2-methylcyclohexanone	[M+Na]+	317.172	C17H26O4	Beta-diketones	WENIPMPCVBSESB-VTKKNFPDSA-N	CCC(C)/C=C(C)/C=C/C(=O)C1CCC(O)C(C)(O)C1=O	1.719	2420.61	317.20761:6012 318.21228:899 319.21695:409	119.08340:12 245.21671:6 255.59630:6 258.61893:3 275.64291:12 276.08890:15 276.12357:11 281.25095:17 297.19183:25 299.25662:13 317.17081:153 317.20731:4913 317.29459:7 317.31589:16 317.39645:4 318.14673:1 318.16635:11 318.21103:220 318.23605:34 318.28943:7	205669	177112	160220	136635	89955	145700	149608	152981	137382	187095	167066	265237	195882	201821	132903	101131	140925	144665	215105	238639	231697	236133	245296	198509	182456	243660	184670	243664	244036	164145	81044	88096	70008	58146	83465	56956	63066
5.367	613.367	6-[(3R,4S,5S,7R)-7-[(2S,3S,5S)-5-ethyl-5-[(2R,5R,6S)-5-ethyl-5-hydroxy-6-methyloxan-2-yl]-3-methyloxolan-2-yl]-4-hydroxy-3,5-dimethyl-6-oxononyl]-2-hydroxy-3-methylbenzoic acid	[M+Na]+	613.371	C34H54O8	Diterpene glycosides	BBMULGJBVDDDNI-OWKLGTHSSA-N	CC[C@H]([C@H]1O[C@@](CC)(C[C@@H]1C)[C@H]2CC[C@](O)(CC)[C@H](C)O2)C(=O)[C@@H](C)[C@@H](O)[C@H](C)CCC3=C(C(O)=O)C(O)=C(C)C=C3	0.997	1950.47	613.36658:16892 614.37124:3645 615.37591:631	null	2964	7373	3344	11650	9936	8191	3434	7304	11732	6520	3439	11932	13016	12323	8014	3582	13551	5209	3433	3564	4693	9280	1442	2467	13329	3506	12891	2945	15484	14702	7544	7650	4054	2000	2446	8493	389
17.688	897.606	6-[[(3S,6aR,6bS,8aR,14bR)-9-hydroxy-4,4,6a,6b,8a,11,11,14b-octamethyl-1,2,3,4a,5,6,7,8,9,10,12,12a,14,14a-tetradecahydropicen-3-yl]oxy]-5-[4,5-dihydroxy-3-(3,4,5-trihydroxy-6-methyloxan-2-yl)oxyoxan-2-yl]oxy-3,4-dihydroxyoxane-2-carboxylic acid	[M+H]+	897.521	C47H76O16	Triterpene saponins	AVJNWIDNAJCPRK-AHDPYWBXSA-N	O=C(O)C1OC(OC2CCC3(C)C(CCC4(C)C3CC=C5C6CC(C)(C)CC(O)C6(C)CCC54C)C2(C)C)C(OC7OCC(O)C(O)C7OC8OC(C)C(O)C(O)C8O)C(O)C1O	0.796	2462.74	897.60602:15366 898.61069:6679 899.61535:1237	129.32729:2 138.16814:2 146.05428:2 190.93394:1 192.96280:1 194.34720:1 199.18735:1 214.09550:2 216.15665:2 219.39047:2 220.15366:2 233.56427:1 237.36992:1 252.40245:2 252.93048:1 261.77179:2 266.98633:2 289.23364:1 294.66580:8 308.14969:1 330.09348:2 332.91806:1 334.95209:1 374.20349:2 394.80692:2 404.59119:3 439.56412:2 484.01114:2 489.31802:237 490.31775:41 537.09216:1 656.08282:1 664.43073:2 …	393	238	650	235	1	613	340	237	760	114	932	193	1	1070	615	22	138	21	529	5	171	150	247	133	469	1	431	1	72	599	164	1	628	642	114	815	1222
[truncated: 774 more rows]
[truncated: 35 more columns]

## Sheet: ST2
SPU vs SP
Metabolite name	FC	log2(FC)	p-value
Stepharine	0.0074406	-7.0704	6.7288e-10
[truncated: 329 more rows]

## Sheet: ST3
SPU vs SP
[truncated: 32 more rows]

## Sheet: ST4
	Table S4. Physicochemical characteristics of gluten free brownies.
[truncated: 10 more rows]

## Sheet: ST5
BSP8 vs BC					BSPU8 vs BC					BSP16 vs BC					BSPU16 vs BC
[truncated: 125 more rows]

[truncated: 7 more sheets: ST6, ST7, ST8, ST9, ST10, ST11, ST12]
